# Supplementary material for: Low-temperature redetermination of 4-chloro-2-[tris­(hydroxy­meth­yl)methyl­imino­meth­yl]phenol as zwitterionic 4-chloro-2-[tris­(hydroxy­meth­yl)methyl­iminiometh­yl]phenolate
Source: Acta Crystallogr Sect E Struct Rep Online. 2008 Nov 26;64(Pt 12):o2455. doi: 10.1107/S160053680803866X (PMC2960041; doi:10.1107/S160053680803866X)
Supplement: Supplementary file 1 [file e-64-o2455-sup1.cif]

##############################################################################
###                                                                        ###
###        Electronic paper (Acta Crystallographica Section E)             ###
###                                                                        ###
##############################################################################
#                                                                            #
# This CIF contains the data in a paper accepted for publication in Acta     #
# Crystallographica Section E. It conforms to the requirements of Notes      #
# for Authors for Section E, and has been peer reviewed under the auspices   #
# of the IUCr Commission on Journals.                                        #
#                                                                            #
# Full details of the Crystallographic Information File format               #
# are given in the paper "The Crystallographic Information File (CIF):       #
# a New Standard Archive File for Crystallography" by S. R. Hall, F. H.      #
# Allen and I. D. Brown [Acta Cryst. (1991), A47, 655-685].                  #
#                                                                            #
# The current version of the core CIF dictionary is obtainable from          #
# ftp://ftp.iucr.org/pub/cif_core.dic. The current version number is 2.4.    #
#                                                                            #
# Software is freely available for graphical display of the structure(s) in  #
# this CIF.  For information consult the CIF home page http://www.iucr.org/  #
# cif/home.html                                                              #
#                                                                            #
# This file may be used for bona fide research purposes within the           #
# scientific community so long as proper attribution is given to the journal # 
# article from which it was obtained.                                        #
#                                                                            #
##############################################################################
                                             
data_global
_audit_creation_method     SHELXL-97
_journal_date_recd_electronic     2008-11-15
_journal_date_accepted     2008-11-19
_journal_name_full     'Acta Crystallographica, Section E'
_journal_year     2008
_journal_volume     64
_journal_issue     12
_journal_page_first     o2455
_journal_page_last     o2455
_journal_paper_category     QO
_journal_coeditor_code     TK2330
_publ_contact_author
;
Dr. Seik Weng Ng
Department of Chemistry
University of Malaya
50603 Kuala Lumpur
Malaysia
;
_publ_contact_author_email     seikweng@um.edu.my
_publ_contact_author_fax     '03 7967 4193'
_publ_contact_author_phone     '03 7967 6778'
_publ_section_title
;
Low-temperature redetermination of
4-chloro-2-[tris(hydroxymethyl)methyliminomethyl]phenol as zwitterionic
4-chloro-2-[tris(hydroxymethyl)methyliminiomethyl]phenolate
;
loop_
    _publ_author_name
    _publ_author_address
    'Ng, Seik Weng'
;
Department of Chemistry
University of Malaya
50603 Kuala Lumpur
Malaysia
;
_publ_section_synopsis     .
data_I
_audit_creation_method     SHELXL-97
_chemical_name_systematic
;
4-chloro-2-[tris(hydroxymethyl)methyliminiomethyl]phenolate
;
_chemical_name_common     ?
_chemical_formula_moiety     'C11 H14 Cl N O4'
_chemical_formula_sum     'C11 H14 Cl N O4'
_chemical_formula_iupac     'C11 H14 Cl N O4'
_chemical_formula_weight     259.68
_chemical_melting_point     ?
_symmetry_cell_setting     Triclinic
_symmetry_space_group_name_H-M     'P -1'
_symmetry_space_group_name_Hall     '-P 1'
loop_
    _symmetry_equiv_pos_as_xyz
    'x, y, z'
    '-x, -y, -z'
_cell_length_a     7.01740(10)
_cell_length_b     10.19350(10)
_cell_length_c     16.7234(2)
_cell_angle_alpha     79.5200(10)
_cell_angle_beta     89.0310(10)
_cell_angle_gamma     85.2580(10)
_cell_volume     1172.27(2)
_cell_formula_units_Z     4
_cell_measurement_reflns_used     6864
_cell_measurement_theta_min     2.2
_cell_measurement_theta_max     28.3
_cell_measurement_temperature     100(2)
_exptl_crystal_description     Prism
_exptl_crystal_colour     Yellow
_exptl_crystal_size_max     0.30
_exptl_crystal_size_mid     0.20
_exptl_crystal_size_min     0.05
_exptl_crystal_density_diffrn     1.471
_exptl_crystal_density_meas     ?
_exptl_crystal_density_method     'not measured'
_exptl_crystal_F_000     544
_exptl_absorpt_coefficient_mu     0.329
_exptl_absorpt_correction_type     Multi-scan
_exptl_absorpt_process_details     '(SADABS; Sheldrick, 1996)'
_exptl_absorpt_correction_T_min     0.908
_exptl_absorpt_correction_T_max     0.984
_diffrn_ambient_temperature     100(2)
_diffrn_radiation_type     MoK\a
_diffrn_radiation_wavelength     0.71073
_diffrn_radiation_source     'fine-focus sealed tube'
_diffrn_radiation_monochromator     graphite
_diffrn_measurement_device_type     'Bruker SMART APEX'
_diffrn_measurement_method     \w
_diffrn_detector_area_resol_mean     ?
_diffrn_reflns_number     11241
_diffrn_reflns_av_R_equivalents     0.018
_diffrn_reflns_av_sigmaI/netI     0.022
_diffrn_reflns_theta_min     1.2
_diffrn_reflns_theta_max     27.5
_diffrn_reflns_theta_full     27.5
_diffrn_measured_fraction_theta_max     0.994
_diffrn_measured_fraction_theta_full     0.994
_diffrn_reflns_limit_h_min     -9
_diffrn_reflns_limit_h_max     9
_diffrn_reflns_limit_k_min     -13
_diffrn_reflns_limit_k_max     13
_diffrn_reflns_limit_l_min     -21
_diffrn_reflns_limit_l_max     21
_diffrn_standards_number     0
_diffrn_standards_interval_count     0
_diffrn_standards_interval_time     0
_diffrn_standards_decay_%     0
_reflns_number_total     5361
_reflns_number_gt     4771
_reflns_threshold_expression     I>2\s(I)
_refine_ls_structure_factor_coef     Fsqd
_refine_ls_matrix_type     full
_refine_ls_R_factor_all     0.047
_refine_ls_R_factor_gt     0.042
_refine_ls_wR_factor_gt     0.109
_refine_ls_wR_factor_ref     0.117
_refine_ls_goodness_of_fit_ref     1.01
_refine_ls_restrained_S_all     1.05
_refine_ls_number_reflns     5361
_refine_ls_number_parameters     360
_refine_ls_number_restraints     47
_refine_ls_hydrogen_treatment     mixed
_refine_ls_weighting_scheme     calc
_refine_ls_weighting_details
         'calc w=1/[\s^2^(Fo^2^)+(0.0573P)^2^+1.0948P] where P=(Fo^2^+2Fc^2^)/3'
_atom_sites_solution_hydrogens     geom
_atom_sites_solution_primary     direct
_atom_sites_solution_secondary     difmap
_refine_ls_shift/su_max     0.001
_refine_ls_shift/su_mean     0.001
_refine_diff_density_max     0.41
_refine_diff_density_min     -0.74
_refine_ls_extinction_method     none
_refine_ls_extinction_coef     ?
loop_
    _atom_type_symbol
    _atom_type_description
    _atom_type_scat_dispersion_real
    _atom_type_scat_dispersion_imag
    _atom_type_scat_source
    'C' 'C' 0.0033 0.0016
                         'International Tables Vol C Tables 4.2.6.8 and 6.1.1.4'
    'H' 'H' 0.0000 0.0000
                         'International Tables Vol C Tables 4.2.6.8 and 6.1.1.4'
    'N' 'N' 0.0061 0.0033
                         'International Tables Vol C Tables 4.2.6.8 and 6.1.1.4'
    'O' 'O' 0.0106 0.0060
                         'International Tables Vol C Tables 4.2.6.8 and 6.1.1.4'
    'Cl' 'Cl' 0.1484 0.1585
                         'International Tables Vol C Tables 4.2.6.8 and 6.1.1.4'
_computing_data_collection     'APEX2 (Bruker, 2007)'
_computing_cell_refinement     'APEX2 (Bruker, 2007)'
_computing_data_reduction     'SAINT (Bruker, 2007)'
_computing_structure_solution     'SHELXS97 (Sheldrick, 2008)'
_computing_structure_refinement     'SHELXL97 (Sheldrick, 2008)'
_computing_molecular_graphics     'X-SEED (Barbour, 2001)'
_computing_publication_material     'pubCIF (Westrip, 2008)'
loop_
    _atom_site_type_symbol
    _atom_site_label
    _atom_site_fract_x
    _atom_site_fract_y
    _atom_site_fract_z
    _atom_site_U_iso_or_equiv
    _atom_site_adp_type
    _atom_site_calc_flag
    _atom_site_refinement_flags
    _atom_site_occupancy
    _atom_site_disorder_assembly
    _atom_site_disorder_group
    Cl Cl1 0.74259(7) 0.67565(5) 0.56473(3) 0.03176(13) Uani d . 1 . .
    Cl Cl2 0.23984(7) 0.77985(6) 0.56151(3) 0.03809(15) Uani d . 1 . .
    O O1 0.54240(19) 0.73990(13) 0.21969(8) 0.0239(3) Uani d . 1 . .
    O O5 0.03446(18) 0.95420(12) 0.21807(8) 0.0246(3) Uani d U 1 . .
    O O2 0.1961(3) 1.1785(2) 0.17629(14) 0.0204(4) Uani d PDU 0.535(2) A 1
    H H2 0.1471 1.1063 0.1939 0.031 Uiso calc PR 0.535(2) A 1
    O O2' 0.2372(5) 1.0814(4) 0.0932(2) 0.0204(4) Uani d PD 0.328(3) A 2
    H H2' 0.1688 1.0397 0.1292 0.031 Uiso calc PR 0.328(3) A 2
    O O2" 0.3318(13) 1.2743(9) 0.0813(5) 0.0204(4) Uani d P 0.137(3) A 3
    H H2" 0.4077 1.3189 0.1015 0.031 Uiso calc PR 0.137(3) A 3
    O O3 0.6388(3) 0.98149(19) 0.05581(12) 0.0256(4) Uani d PDU 0.650(3) A 1
    H H3 0.7445 0.9411 0.0476 0.038 Uiso calc PR 0.650(3) A 1
    O O3' 0.8488(9) 1.1295(10) 0.0883(6) 0.0256(4) Uani d PD 0.183(6) A 2
    H H3' 0.8968 1.0856 0.1317 0.038 Uiso calc PR 0.183(6) A 2
    O O3" 0.8481(9) 1.0984(11) 0.0690(7) 0.0256(4) Uani d PD 0.166(6) A 3
    H H3" 0.8995 1.0227 0.0894 0.038 Uiso calc PR 0.166(6) A 3
    O O4 0.6047(3) 1.35087(18) 0.13329(12) 0.0254(5) Uani d PDU 0.660(5) A 1
    H H4 0.5375 1.4132 0.1492 0.038 Uiso calc PR 0.660(5) A 1
    O O4' 0.5213(6) 1.2777(4) 0.2551(2) 0.0254(5) Uani d PD 0.34 A 2
    H H4' 0.4631 1.3531 0.2394 0.038 Uiso calc PR 0.340(5) A 2
    O O6 0.3862(2) 0.54296(15) 0.17552(10) 0.0241(5) Uani d PDU 0.835(6) B 1
    H H6 0.4403 0.6031 0.1925 0.036 Uiso calc PR 0.835(6) B 1
    O O6' 0.2819(11) 0.5226(7) 0.0539(5) 0.0241(5) Uani d PD 0.16 B 2
    H H6' 0.1780 0.4913 0.0462 0.036 Uiso calc PR 0.165(6) B 2
    O O7 -0.0249(2) 0.40172(15) 0.12281(10) 0.0251(5) Uani d PDU 0.831(6) B 1
    H H7 0.0171 0.3226 0.1412 0.038 Uiso calc PR 0.831(6) B 1
    O O7' 0.1139(11) 0.3978(7) 0.2403(4) 0.0251(5) Uani d PD 0.17 B 2
    H H7' 0.2264 0.4154 0.2276 0.038 Uiso calc PR 0.169(6) B 2
    O O8 -0.0449(2) 0.81865(13) 0.05073(8) 0.0336(3) Uani d . 1 B .
    H H8 -0.0069 0.8306 0.0023 0.050 Uiso calc R 1 . .
    N N1 0.5472(2) 0.99524(14) 0.21010(9) 0.0194(3) Uani d D 1 . .
    H H1N 0.537(4) 0.9209(17) 0.1907(15) 0.043(7) Uiso d D 1 . .
    N N2 0.0469(2) 0.70644(14) 0.20403(9) 0.0174(3) Uani d D 1 . .
    H H2N 0.029(3) 0.7936(11) 0.1854(14) 0.033(6) Uiso d D 1 . .
    C C1 0.5840(2) 0.72652(17) 0.29646(11) 0.0192(3) Uani d . 1 . .
    C C2 0.6121(3) 0.59874(18) 0.34689(12) 0.0271(4) Uani d . 1 . .
    H H2A 0.5990 0.5209 0.3243 0.032 Uiso calc R 1 . .
    C C3 0.6579(3) 0.58514(18) 0.42746(12) 0.0268(4) Uani d . 1 . .
    H H3A 0.6760 0.4983 0.4598 0.032 Uiso calc R 1 . .
    C C4 0.6782(2) 0.69780(18) 0.46259(11) 0.0232(4) Uani d . 1 . .
    C C5 0.6502(2) 0.82333(18) 0.41675(11) 0.0224(3) Uani d . 1 . .
    H H5 0.6619 0.8996 0.4411 0.027 Uiso calc R 1 . .
    C C6 0.6041(2) 0.84008(16) 0.33387(11) 0.0188(3) Uani d . 1 . .
    C C7 0.5840(2) 0.97254(17) 0.28681(11) 0.0216(3) Uani d . 1 . .
    H H7A 0.5984 1.0463 0.3131 0.026 Uiso calc R 1 . .
    C C8 0.5387(2) 1.12384(17) 0.15371(10) 0.0203(3) Uani d . 1 A .
    C C9 0.3328(3) 1.1578(2) 0.12391(13) 0.0329(4) Uani d D 1 . .
    H H9A 0.3316 1.2392 0.0813 0.039 Uiso calc PR 0.535(2) A 1
    H H9B 0.2978 1.0842 0.0972 0.039 Uiso calc PR 0.535(2) A 1
    H H9C 0.2577 1.1804 0.1709 0.039 Uiso calc PR 0.328(3) A 2
    H H9D 0.3335 1.2417 0.0834 0.039 Uiso calc PR 0.328(3) A 2
    H H9E 0.2957 1.0929 0.0908 0.039 Uiso calc PR 0.137(3) A 3
    H H9F 0.2433 1.1569 0.1704 0.039 Uiso calc PR 0.137(3) A 3
    C C10 0.6699(3) 1.1019(2) 0.08285(13) 0.0338(5) Uani d D 1 . .
    H H10A 0.6471 1.1782 0.0373 0.041 Uiso calc PR 0.650(3) A 1
    H H10B 0.8048 1.0987 0.1000 0.041 Uiso calc PR 0.650(3) A 1
    H H10C 0.6697 1.0070 0.0769 0.041 Uiso calc PR 0.183(6) A 2
    H H10D 0.6146 1.1573 0.0325 0.041 Uiso calc PR 0.183(6) A 2
    H H10E 0.6352 1.0150 0.0712 0.041 Uiso calc PR 0.166(6) A 3
    H H10F 0.6163 1.1698 0.0371 0.041 Uiso calc PR 0.166(6) A 3
    C C11 0.6064(3) 1.23560(18) 0.19279(12) 0.0289(4) Uani d D 1 . .
    H H11A 0.5204 1.2514 0.2382 0.035 Uiso calc PR 0.660(5) A 1
    H H11B 0.7372 1.2106 0.2146 0.035 Uiso calc PR 0.660(5) A 1
    H H11C 0.7408 1.2083 0.2092 0.035 Uiso calc PR 0.340(5) A 2
    H H11D 0.6095 1.3150 0.1489 0.035 Uiso calc PR 0.340(5) A 2
    C C12 0.0782(2) 0.91510(17) 0.29366(12) 0.0216(3) Uani d . 1 . .
    C C13 0.1062(3) 1.00731(19) 0.34634(14) 0.0292(4) Uani d . 1 . .
    H H13 0.0916 1.1006 0.3253 0.035 Uiso calc R 1 . .
    C C14 0.1531(3) 0.9650(2) 0.42592(15) 0.0335(5) Uani d . 1 . .
    H H14 0.1714 1.0291 0.4593 0.040 Uiso calc R 1 . .
    C C15 0.1751(3) 0.8282(2) 0.45953(12) 0.0271(4) Uani d . 1 . .
    C C16 0.1489(2) 0.73448(18) 0.41255(11) 0.0219(3) Uani d . 1 . .
    H H16 0.1619 0.6419 0.4357 0.026 Uiso calc R 1 . .
    C C17 0.1027(2) 0.77585(16) 0.32963(11) 0.0187(3) Uani d . 1 . .
    C C18 0.0882(2) 0.67582(16) 0.28079(10) 0.0175(3) Uani d . 1 . .
    H H18 0.1095 0.5842 0.3053 0.021 Uiso calc R 1 . .
    C C19 0.0507(2) 0.61584(16) 0.14497(10) 0.0172(3) Uani d . 1 B .
    C C20 0.2570(2) 0.60202(17) 0.11302(11) 0.0213(3) Uani d D 1 . .
    H H20A 0.2621 0.5465 0.0701 0.026 Uiso calc PR 0.835(6) B 1
    H H20B 0.2959 0.6917 0.0884 0.026 Uiso calc PR 0.835(6) B 1
    H H20C 0.2963 0.6924 0.0902 0.026 Uiso calc PR 0.165(6) B 2
    H H20D 0.3425 0.5636 0.1593 0.026 Uiso calc PR 0.165(6) B 2
    C C21 -0.0160(2) 0.47961(16) 0.18370(10) 0.0197(3) Uani d D 1 . .
    H H21A 0.0747 0.4344 0.2267 0.024 Uiso calc PR 0.831(6) B 1
    H H21B -0.1436 0.4914 0.2088 0.024 Uiso calc PR 0.831(6) B 1
    H H21C -0.1389 0.4944 0.2119 0.024 Uiso calc PR 0.169(6) B 2
    H H21D -0.0407 0.4299 0.1398 0.024 Uiso calc PR 0.169(6) B 2
    C C22 -0.0847(3) 0.68282(17) 0.07586(11) 0.0229(3) Uani d . 1 . .
    H H22A -0.0676 0.6350 0.0294 0.027 Uiso calc R 1 B .
    H H22B -0.2189 0.6784 0.0947 0.027 Uiso calc R 1 . .
loop_
    _atom_site_aniso_label
    _atom_site_aniso_U_11
    _atom_site_aniso_U_22
    _atom_site_aniso_U_33
    _atom_site_aniso_U_12
    _atom_site_aniso_U_13
    _atom_site_aniso_U_23
    Cl1 0.0346(3) 0.0301(2) 0.0279(2) -0.00246(19) -0.01100(18) 0.00271(18)
    Cl2 0.0343(3) 0.0474(3) 0.0384(3) 0.0139(2) -0.0164(2) -0.0295(2)
    O1 0.0282(7) 0.0225(6) 0.0243(6) -0.0092(5) 0.0037(5) -0.0100(5)
    O5 0.0241(6) 0.0153(6) 0.0333(7) -0.0013(5) 0.0054(5) -0.0018(5)
    O2 0.0200(9) 0.0169(9) 0.0237(9) -0.0017(7) -0.0014(7) -0.0023(7)
    O2' 0.0200(9) 0.0169(9) 0.0237(9) -0.0017(7) -0.0014(7) -0.0023(7)
    O2" 0.0200(9) 0.0169(9) 0.0237(9) -0.0017(7) -0.0014(7) -0.0023(7)
    O3 0.0374(10) 0.0208(9) 0.0184(9) 0.0056(7) 0.0022(7) -0.0069(7)
    O3' 0.0374(10) 0.0208(9) 0.0184(9) 0.0056(7) 0.0022(7) -0.0069(7)
    O3" 0.0374(10) 0.0208(9) 0.0184(9) 0.0056(7) 0.0022(7) -0.0069(7)
    O4 0.0304(10) 0.0163(8) 0.0289(10) 0.0014(7) -0.0012(7) -0.0035(7)
    O4' 0.0304(10) 0.0163(8) 0.0289(10) 0.0014(7) -0.0012(7) -0.0035(7)
    O6 0.0191(8) 0.0217(8) 0.0350(9) -0.0028(6) -0.0028(6) -0.0135(6)
    O6' 0.0191(8) 0.0217(8) 0.0350(9) -0.0028(6) -0.0028(6) -0.0135(6)
    O7 0.0273(9) 0.0185(8) 0.0326(9) -0.0019(6) 0.0009(6) -0.0125(6)
    O7' 0.0273(9) 0.0185(8) 0.0326(9) -0.0019(6) 0.0009(6) -0.0125(6)
    O8 0.0575(10) 0.0221(7) 0.0194(6) -0.0016(6) -0.0017(6) 0.0000(5)
    N1 0.0198(7) 0.0167(7) 0.0231(7) -0.0006(5) -0.0021(5) -0.0075(5)
    N2 0.0191(7) 0.0132(6) 0.0200(7) -0.0008(5) 0.0024(5) -0.0042(5)
    C1 0.0150(7) 0.0201(8) 0.0246(8) -0.0050(6) 0.0038(6) -0.0082(6)
    C2 0.0326(10) 0.0189(8) 0.0318(10) -0.0069(7) 0.0093(8) -0.0088(7)
    C3 0.0286(9) 0.0187(8) 0.0315(10) -0.0017(7) 0.0052(7) -0.0014(7)
    C4 0.0185(8) 0.0250(9) 0.0250(9) -0.0013(6) -0.0032(6) -0.0020(7)
    C5 0.0199(8) 0.0210(8) 0.0275(9) -0.0013(6) -0.0078(7) -0.0068(7)
    C6 0.0145(7) 0.0181(8) 0.0244(8) -0.0002(6) -0.0039(6) -0.0059(6)
    C7 0.0211(8) 0.0192(8) 0.0262(9) 0.0016(6) -0.0069(6) -0.0094(7)
    C8 0.0208(8) 0.0198(8) 0.0203(8) -0.0005(6) 0.0008(6) -0.0044(6)
    C9 0.0230(9) 0.0364(11) 0.0336(10) -0.0047(8) -0.0029(8) 0.0098(8)
    C10 0.0383(11) 0.0307(10) 0.0367(11) -0.0115(8) 0.0183(9) -0.0150(8)
    C11 0.0396(11) 0.0174(8) 0.0301(10) 0.0014(7) -0.0068(8) -0.0066(7)
    C12 0.0132(7) 0.0175(8) 0.0360(10) -0.0019(6) 0.0056(6) -0.0101(7)
    C13 0.0212(9) 0.0185(8) 0.0515(12) -0.0012(7) -0.0006(8) -0.0161(8)
    C14 0.0225(9) 0.0308(10) 0.0549(13) 0.0016(7) -0.0065(8) -0.0292(9)
    C15 0.0175(8) 0.0338(10) 0.0344(10) 0.0042(7) -0.0049(7) -0.0202(8)
    C16 0.0174(8) 0.0230(8) 0.0273(9) 0.0019(6) -0.0009(6) -0.0114(7)
    C17 0.0136(7) 0.0185(8) 0.0261(8) -0.0013(6) 0.0024(6) -0.0096(6)
    C18 0.0161(7) 0.0150(7) 0.0219(8) -0.0011(6) 0.0022(6) -0.0052(6)
    C19 0.0191(8) 0.0158(7) 0.0176(7) -0.0014(6) 0.0016(6) -0.0056(6)
    C20 0.0204(8) 0.0213(8) 0.0236(8) -0.0034(6) 0.0042(6) -0.0076(6)
    C21 0.0211(8) 0.0167(7) 0.0225(8) -0.0037(6) 0.0018(6) -0.0054(6)
    C22 0.0251(9) 0.0214(8) 0.0215(8) 0.0007(7) -0.0012(7) -0.0036(6)
loop_
    _geom_bond_atom_site_label_1
    _geom_bond_atom_site_label_2
    _geom_bond_site_symmetry_2
    _geom_bond_distance
    _geom_bond_publ_flag
    Cl1 C4 . 1.7442(19) ?
    Cl2 C15 . 1.744(2) ?
    O1 C1 . 1.302(2) ?
    O5 C12 . 1.289(2) ?
    O2 C9 . 1.318(3) ?
    O2 H2 . 0.8400 ?
    O2' C9 . 1.251(4) ?
    O2' H2' . 0.8400 ?
    O2" C9 . 1.268(9) ?
    O2" H2" . 0.8400 ?
    O3 C10 . 1.417(3) ?
    O3 H3 . 0.8400 ?
    O3' C10 . 1.318(6) ?
    O3' H3' . 0.8400 ?
    O3" C10 . 1.266(6) ?
    O3" H3" . 0.8400 ?
    O4 C11 . 1.394(3) ?
    O4 H4 . 0.8400 ?
    O4' C11 . 1.313(4) ?
    O4' H4' . 0.8400 ?
    O6 C20 . 1.411(2) ?
    O6 H6 . 0.8400 ?
    O6' C20 . 1.389(6) ?
    O6' H6' . 0.8400 ?
    O7 C21 . 1.405(2) ?
    O7 H7 . 0.8400 ?
    O7' C21 . 1.428(6) ?
    O7' H7' . 0.8400 ?
    O8 C22 . 1.421(2) ?
    O8 H8 . 0.8400 ?
    N1 C7 . 1.288(2) ?
    N1 C8 . 1.467(2) ?
    N1 H1N . 0.885(10) ?
    N2 C18 . 1.297(2) ?
    N2 C19 . 1.468(2) ?
    N2 H2N . 0.886(10) ?
    C1 C2 . 1.418(2) ?
    C1 C6 . 1.430(2) ?
    C2 C3 . 1.370(3) ?
    C2 H2A . 0.9500 ?
    C3 C4 . 1.400(3) ?
    C3 H3A . 0.9500 ?
    C4 C5 . 1.368(2) ?
    C5 C6 . 1.405(2) ?
    C5 H5 . 0.9500 ?
    C6 C7 . 1.431(2) ?
    C7 H7A . 0.9500 ?
    C8 C11 . 1.524(2) ?
    C8 C10 . 1.526(2) ?
    C8 C9 . 1.528(3) ?
    C9 H9A . 0.9900 ?
    C9 H9B . 0.9900 ?
    C9 H9C . 0.9900 ?
    C9 H9D . 0.9900 ?
    C9 H9E . 0.9900 ?
    C9 H9F . 0.9900 ?
    C10 H10A . 0.9900 ?
    C10 H10B . 0.9900 ?
    C10 H10C . 0.9900 ?
    C10 H10D . 0.9900 ?
    C10 H10E . 0.9900 ?
    C10 H10F . 0.9900 ?
    C11 H11A . 0.9900 ?
    C11 H11B . 0.9900 ?
    C11 H11C . 0.9900 ?
    C11 H11D . 0.9900 ?
    C12 C13 . 1.427(2) ?
    C12 C17 . 1.435(2) ?
    C13 C14 . 1.360(3) ?
    C13 H13 . 0.9500 ?
    C14 C15 . 1.402(3) ?
    C14 H14 . 0.9500 ?
    C15 C16 . 1.368(2) ?
    C16 C17 . 1.409(2) ?
    C16 H16 . 0.9500 ?
    C17 C18 . 1.428(2) ?
    C18 H18 . 0.9500 ?
    C19 C21 . 1.529(2) ?
    C19 C22 . 1.532(2) ?
    C19 C20 . 1.539(2) ?
    C20 H20A . 0.9900 ?
    C20 H20B . 0.9900 ?
    C20 H20C . 0.9900 ?
    C20 H20D . 0.9900 ?
    C21 H21A . 0.9900 ?
    C21 H21B . 0.9900 ?
    C21 H21C . 0.9900 ?
    C21 H21D . 0.9900 ?
    C22 H22A . 0.9900 ?
    C22 H22B . 0.9900 ?
loop_
    _geom_angle_atom_site_label_1
    _geom_angle_atom_site_label_2
    _geom_angle_atom_site_label_3
    _geom_angle_site_symmetry_1
    _geom_angle_site_symmetry_3
    _geom_angle
    _geom_angle_publ_flag
    C9 O2 H2 . . 109.5 ?
    C9 O2' H2' . . 109.5 ?
    C9 O2" H2" . . 109.5 ?
    C10 O3 H3 . . 109.5 ?
    C10 O3' H3' . . 109.5 ?
    C10 O3" H3" . . 109.5 ?
    C11 O4 H4 . . 109.5 ?
    C11 O4' H4' . . 109.5 ?
    C20 O6 H6 . . 109.5 ?
    C20 O6' H6' . . 109.5 ?
    C21 O7 H7 . . 109.5 ?
    C21 O7' H7' . . 109.5 ?
    C22 O8 H8 . . 109.5 ?
    C7 N1 C8 . . 127.86(14) ?
    C7 N1 H1N . . 112.8(18) ?
    C8 N1 H1N . . 119.1(18) ?
    C18 N2 C19 . . 127.48(14) ?
    C18 N2 H2N . . 114.0(16) ?
    C19 N2 H2N . . 118.0(16) ?
    O1 C1 C2 . . 121.63(15) ?
    O1 C1 C6 . . 121.54(15) ?
    C2 C1 C6 . . 116.83(16) ?
    C3 C2 C1 . . 121.40(16) ?
    C3 C2 H2A . . 119.3 ?
    C1 C2 H2A . . 119.3 ?
    C2 C3 C4 . . 120.73(17) ?
    C2 C3 H3A . . 119.6 ?
    C4 C3 H3A . . 119.6 ?
    C5 C4 C3 . . 120.11(17) ?
    C5 C4 Cl1 . . 120.71(14) ?
    C3 C4 Cl1 . . 119.18(14) ?
    C4 C5 C6 . . 120.31(16) ?
    C4 C5 H5 . . 119.8 ?
    C6 C5 H5 . . 119.8 ?
    C5 C6 C1 . . 120.61(15) ?
    C5 C6 C7 . . 118.89(15) ?
    C1 C6 C7 . . 120.46(15) ?
    N1 C7 C6 . . 122.31(15) ?
    N1 C7 H7A . . 118.8 ?
    C6 C7 H7A . . 118.8 ?
    N1 C8 C11 . . 112.26(14) ?
    N1 C8 C10 . . 105.88(15) ?
    C11 C8 C10 . . 109.77(15) ?
    N1 C8 C9 . . 108.14(14) ?
    C11 C8 C9 . . 110.66(16) ?
    C10 C8 C9 . . 110.00(16) ?
    O2' C9 C8 . . 124.6(2) ?
    O2" C9 C8 . . 104.9(4) ?
    O2 C9 C8 . . 119.54(19) ?
    O2' C9 H9A . . 103.4 ?
    O2 C9 H9A . . 107.4 ?
    C8 C9 H9A . . 107.4 ?
    O2" C9 H9B . . 118.1 ?
    O2 C9 H9B . . 107.4 ?
    C8 C9 H9B . . 107.4 ?
    H9A C9 H9B . . 107.0 ?
    O2' C9 H9C . . 106.2 ?
    C8 C9 H9C . . 106.2 ?
    H9A C9 H9C . . 108.2 ?
    H9B C9 H9C . . 120.1 ?
    O2' C9 H9D . . 106.2 ?
    O2 C9 H9D . . 106.2 ?
    C8 C9 H9D . . 106.2 ?
    H9B C9 H9D . . 109.8 ?
    O2" C9 H9E . . 110.8 ?
    O2 C9 H9E . . 110.1 ?
    C8 C9 H9E . . 110.8 ?
    O2" C9 H9F . . 110.8 ?
    C8 C9 H9F . . 110.8 ?
    H9E C9 H9F . . 108.8 ?
    O3' C10 C8 . . 116.5(5) ?
    O3 C10 C8 . . 111.74(16) ?
    O3 C10 H10A . . 109.3 ?
    C8 C10 H10A . . 109.3 ?
    O3 C10 H10B . . 109.3 ?
    C8 C10 H10B . . 109.3 ?
    H10A C10 H10B . . 107.9 ?
    O3' C10 H10C . . 108.2 ?
    C8 C10 H10C . . 108.2 ?
    O3' C10 H10D . . 108.2 ?
    C8 C10 H10D . . 108.2 ?
    H10C C10 H10D . . 107.3 ?
    C8 C10 H10E . . 103.1 ?
    O3" C10 H10F . . 103.1 ?
    O3' C10 H10F . . 104.6 ?
    O3 C10 H10F . . 101.4 ?
    C8 C10 H10F . . 103.1 ?
    H10E C10 H10F . . 105.1 ?
    O4' C11 O4 . . 103.6(2) ?
    O4' C11 C8 . . 123.9(2) ?
    O4 C11 C8 . . 107.90(16) ?
    O4 C11 H11A . . 110.1 ?
    C8 C11 H11A . . 110.1 ?
    O4' C11 H11B . . 100.6 ?
    O4 C11 H11B . . 110.1 ?
    C8 C11 H11B . . 110.1 ?
    H11A C11 H11B . . 108.4 ?
    O4' C11 H11C . . 106.4 ?
    O4 C11 H11C . . 108.0 ?
    C8 C11 H11C . . 106.4 ?
    O4' C11 H11D . . 106.4 ?
    C8 C11 H11D . . 106.4 ?
    H11B C11 H11D . . 108.8 ?
    H11C C11 H11D . . 106.4 ?
    O5 C12 C13 . . 122.12(16) ?
    O5 C12 C17 . . 121.79(15) ?
    C13 C12 C17 . . 116.09(17) ?
    C14 C13 C12 . . 121.68(18) ?
    C14 C13 H13 . . 119.2 ?
    C12 C13 H13 . . 119.2 ?
    C13 C14 C15 . . 120.98(17) ?
    C13 C14 H14 . . 119.5 ?
    C15 C14 H14 . . 119.5 ?
    C16 C15 C14 . . 120.36(19) ?
    C16 C15 Cl2 . . 120.69(16) ?
    C14 C15 Cl2 . . 118.94(14) ?
    C15 C16 C17 . . 119.69(17) ?
    C15 C16 H16 . . 120.2 ?
    C17 C16 H16 . . 120.2 ?
    C16 C17 C18 . . 118.51(15) ?
    C16 C17 C12 . . 121.20(15) ?
    C18 C17 C12 . . 120.24(16) ?
    N2 C18 C17 . . 121.93(15) ?
    N2 C18 H18 . . 119.0 ?
    C17 C18 H18 . . 119.0 ?
    N2 C19 C21 . . 111.20(13) ?
    N2 C19 C22 . . 106.69(13) ?
    C21 C19 C22 . . 109.93(14) ?
    N2 C19 C20 . . 107.43(13) ?
    C21 C19 C20 . . 111.18(14) ?
    C22 C19 C20 . . 110.29(14) ?
    O6' C20 O6 . . 105.2(4) ?
    O6' C20 C19 . . 114.2(3) ?
    O6 C20 C19 . . 111.78(14) ?
    O6 C20 H20A . . 109.3 ?
    C19 C20 H20A . . 109.3 ?
    O6' C20 H20B . . 106.9 ?
    O6 C20 H20B . . 109.3 ?
    C19 C20 H20B . . 109.3 ?
    H20A C20 H20B . . 107.9 ?
    O6' C20 H20C . . 108.7 ?
    O6 C20 H20C . . 108.0 ?
    C19 C20 H20C . . 108.7 ?
    H20A C20 H20C . . 109.8 ?
    O6' C20 H20D . . 108.7 ?
    C19 C20 H20D . . 108.7 ?
    H20A C20 H20D . . 112.6 ?
    H20B C20 H20D . . 109.0 ?
    H20C C20 H20D . . 107.6 ?
    O7 C21 O7' . . 101.9(3) ?
    O7 C21 C19 . . 108.48(14) ?
    O7' C21 C19 . . 115.5(3) ?
    O7 C21 H21A . . 110.0 ?
    C19 C21 H21A . . 110.0 ?
    O7 C21 H21B . . 110.0 ?
    O7' C21 H21B . . 110.7 ?
    C19 C21 H21B . . 110.0 ?
    H21A C21 H21B . . 108.4 ?
    O7 C21 H21C . . 114.3 ?
    O7' C21 H21C . . 108.4 ?
    C19 C21 H21C . . 108.4 ?
    H21A C21 H21C . . 105.6 ?
    O7' C21 H21D . . 108.4 ?
    C19 C21 H21D . . 108.4 ?
    H21A C21 H21D . . 116.7 ?
    H21B C21 H21D . . 103.1 ?
    H21C C21 H21D . . 107.5 ?
    O8 C22 C19 . . 109.62(14) ?
    O8 C22 H22A . . 109.7 ?
    C19 C22 H22A . . 109.7 ?
    O8 C22 H22B . . 109.7 ?
    C19 C22 H22B . . 109.7 ?
    H22A C22 H22B . . 108.2 ?
loop_
    _geom_torsion_atom_site_label_1
    _geom_torsion_atom_site_label_2
    _geom_torsion_atom_site_label_3
    _geom_torsion_atom_site_label_4
    _geom_torsion_site_symmetry_1
    _geom_torsion_site_symmetry_2
    _geom_torsion_site_symmetry_3
    _geom_torsion_site_symmetry_4
    _geom_torsion
    _geom_torsion_publ_flag
    O1 C1 C2 C3 . . . . 179.32(17) ?
    C6 C1 C2 C3 . . . . -0.5(3) ?
    C1 C2 C3 C4 . . . . 0.0(3) ?
    C2 C3 C4 C5 . . . . 0.8(3) ?
    C2 C3 C4 Cl1 . . . . -178.35(15) ?
    C3 C4 C5 C6 . . . . -1.1(3) ?
    Cl1 C4 C5 C6 . . . . 178.02(13) ?
    C4 C5 C6 C1 . . . . 0.6(3) ?
    C4 C5 C6 C7 . . . . -177.26(16) ?
    O1 C1 C6 C5 . . . . -179.64(15) ?
    C2 C1 C6 C5 . . . . 0.2(2) ?
    O1 C1 C6 C7 . . . . -1.8(2) ?
    C2 C1 C6 C7 . . . . 178.03(16) ?
    C8 N1 C7 C6 . . . . -174.53(16) ?
    C5 C6 C7 N1 . . . . 178.05(16) ?
    C1 C6 C7 N1 . . . . 0.2(3) ?
    C7 N1 C8 C11 . . . . 7.8(2) ?
    C7 N1 C8 C10 . . . . 127.59(19) ?
    C7 N1 C8 C9 . . . . -114.5(2) ?
    N1 C8 C9 O2' . . . . -52.8(3) ?
    C11 C8 C9 O2' . . . . -176.2(3) ?
    C10 C8 C9 O2' . . . . 62.4(3) ?
    N1 C8 C9 O2" . . . . 174.6(5) ?
    C11 C8 C9 O2" . . . . 51.2(5) ?
    C10 C8 C9 O2" . . . . -70.2(5) ?
    N1 C8 C9 O2 . . . . 63.7(2) ?
    C11 C8 C9 O2 . . . . -59.6(2) ?
    C10 C8 C9 O2 . . . . 178.90(19) ?
    N1 C8 C10 O3" . . . . -80.6(7) ?
    C11 C8 C10 O3" . . . . 40.8(7) ?
    C9 C8 C10 O3" . . . . 162.8(7) ?
    N1 C8 C10 O3' . . . . -92.1(5) ?
    C11 C8 C10 O3' . . . . 29.3(5) ?
    C9 C8 C10 O3' . . . . 151.3(4) ?
    N1 C8 C10 O3 . . . . 46.0(2) ?
    C11 C8 C10 O3 . . . . 167.35(18) ?
    C9 C8 C10 O3 . . . . -70.7(2) ?
    N1 C8 C11 O4' . . . . -62.9(3) ?
    C10 C8 C11 O4' . . . . 179.7(3) ?
    C9 C8 C11 O4' . . . . 58.1(3) ?
    N1 C8 C11 O4 . . . . 176.23(16) ?
    C10 C8 C11 O4 . . . . 58.8(2) ?
    C9 C8 C11 O4 . . . . -62.8(2) ?
    O5 C12 C13 C14 . . . . -179.70(17) ?
    C17 C12 C13 C14 . . . . 0.0(3) ?
    C12 C13 C14 C15 . . . . -0.3(3) ?
    C13 C14 C15 C16 . . . . -0.2(3) ?
    C13 C14 C15 Cl2 . . . . 178.80(15) ?
    C14 C15 C16 C17 . . . . 1.0(3) ?
    Cl2 C15 C16 C17 . . . . -177.95(13) ?
    C15 C16 C17 C18 . . . . 176.05(16) ?
    C15 C16 C17 C12 . . . . -1.4(3) ?
    O5 C12 C17 C16 . . . . -179.45(15) ?
    C13 C12 C17 C16 . . . . 0.9(2) ?
    O5 C12 C17 C18 . . . . 3.2(2) ?
    C13 C12 C17 C18 . . . . -176.51(15) ?
    C19 N2 C18 C17 . . . . 171.78(15) ?
    C16 C17 C18 N2 . . . . -179.76(15) ?
    C12 C17 C18 N2 . . . . -2.3(2) ?
    C18 N2 C19 C21 . . . . 36.7(2) ?
    C18 N2 C19 C22 . . . . 156.57(16) ?
    C18 N2 C19 C20 . . . . -85.16(19) ?
    N2 C19 C20 O6' . . . . -177.7(4) ?
    C21 C19 C20 O6' . . . . 60.4(4) ?
    C22 C19 C20 O6' . . . . -61.8(4) ?
    N2 C19 C20 O6 . . . . 62.94(17) ?
    C21 C19 C20 O6 . . . . -58.93(18) ?
    C22 C19 C20 O6 . . . . 178.86(14) ?
    N2 C19 C21 O7 . . . . 175.00(14) ?
    C22 C19 C21 O7 . . . . 57.08(18) ?
    C20 C19 C21 O7 . . . . -65.33(18) ?
    N2 C19 C21 O7' . . . . -71.5(4) ?
    C22 C19 C21 O7' . . . . 170.6(4) ?
    C20 C19 C21 O7' . . . . 48.2(4) ?
    N2 C19 C22 O8 . . . . 48.05(18) ?
    C21 C19 C22 O8 . . . . 168.73(14) ?
    C20 C19 C22 O8 . . . . -68.33(18) ?
loop_
    _geom_hbond_atom_site_label_D
    _geom_hbond_atom_site_label_H
    _geom_hbond_atom_site_label_A
    _geom_hbond_site_symmetry_A
    _geom_hbond_distance_DH
    _geom_hbond_distance_HA
    _geom_hbond_distance_DA
    _geom_hbond_angle_DHA
    _geom_hbond_publ_flag
    N1 H1n O1 . 0.870(10)
                        1.82(2) 2.582(2) 143(2) no
    N2 H2n O5 . 0.870(10)
                        1.82(2) 2.573(2) 141(2) no
