# Supplementary material for: Low-temperature redetermination of 4-chloro-2-[tris­(hydroxy­meth­yl)methyl­imino­meth­yl]phenol as zwitterionic 4-chloro-2-[tris­(hydroxy­meth­yl)methyl­iminiometh­yl]phenolate
Source: Acta Crystallogr Sect E Struct Rep Online. 2008 Nov 26;64(Pt 12):o2455. doi: 10.1107/S160053680803866X (PMC2960041; doi:10.1107/S160053680803866X)
Supplement: Supplementary file 2 [file e-64-o2455-Isup2.hkl]

# 
# h,k,l, Fc-squared, Fo-squared, sigma(Fo-squared) and status flag 
# 
data_I
_shelx_title '  P-1' 
_shelx_refln_list_code          4 
_shelx_F_calc_maximum      187.21 
_exptl_crystal_F_000       544.00 
_reflns_d_resolution_high  0.7697 
 
loop_ 
 _symmetry_equiv_pos_as_xyz 
 'x, y, z' 
 '-x, -y, -z' 
 
_cell_length_a     7.0174 
_cell_length_b    10.1935 
_cell_length_c    16.7234 
_cell_angle_alpha  79.520 
_cell_angle_beta   89.031 
_cell_angle_gamma  85.258 
 
_shelx_F_squared_multiplier     1.000 
 
loop_ 
 _refln_index_h 
 _refln_index_k 
 _refln_index_l 
 _refln_F_squared_calc 
 _refln_F_squared_meas 
 _refln_F_squared_sigma 
 _refln_observed_status 
   1   0   0       63.98       53.91      3.92 o 
   2   0   0      201.90      203.35      3.48 o 
   3   0   0     1412.50     1443.18     20.65 o 
   4   0   0        0.26        8.42      0.97 o 
   5   0   0      115.52      138.67      3.49 o 
   6   0   0      488.69      490.66      8.91 o 
   7   0   0       19.14       13.24      1.53 o 
   8   0   0       38.98       35.22      2.09 o 
   9   0   0        0.04       -0.65      1.27 o 
  -9   1   0        0.18        0.96      1.10 o 
  -8   1   0      106.20      127.31      4.36 o 
  -7   1   0        0.31        0.86      1.04 o 
  -6   1   0        0.03       -0.40      0.92 o 
  -5   1   0       91.36       91.24      2.82 o 
  -4   1   0       68.96       81.76      2.43 o 
  -3   1   0     1294.72     1357.62     19.61 o 
  -2   1   0     2864.06     2939.68     33.34 o 
  -1   1   0      228.12      224.47      4.85 o 
   0   1   0      861.26      863.71      9.73 o 
   1   1   0       44.81       39.37      1.31 o 
   2   1   0     4601.44     5112.44    114.88 o 
   3   1   0      401.90      470.15     10.42 o 
   5   1   0        9.94        7.47      1.34 o 
   6   1   0      143.11      131.57     12.11 o 
   7   1   0        8.05       10.51      1.13 o 
   8   1   0       29.73       30.13      2.21 o 
   9   1   0       99.13      111.60      4.94 o 
  -8   2   0       17.28       17.88      2.06 o 
  -7   2   0       85.79       81.71      5.18 o 
  -6   2   0      817.27      783.78     13.24 o 
  -5   2   0       13.99       21.37      3.74 o 
  -4   2   0      164.41      129.29      5.40 o 
  -3   2   0     1430.97     1458.65     21.12 o 
  -2   2   0      739.68      831.39     12.26 o 
  -1   2   0      260.18      242.58      2.63 o 
   0   2   0     3063.38     3130.17     34.34 o 
   1   2   0      614.63      722.53     14.66 o 
   2   2   0     1777.89     1908.99     18.29 o 
   3   2   0       83.70       76.44      1.95 o 
   4   2   0      540.48      564.86     11.25 o 
   5   2   0       68.61       69.40      3.07 o 
   6   2   0        3.53        3.96      1.24 o 
   7   2   0       11.10       16.11      2.48 o 
   8   2   0       35.23       35.84      4.32 o 
   9   2   0        0.02       -1.64      1.81 o 
  -8   3   0       50.29       47.43      4.88 o 
  -7   3   0       85.04       86.26      3.55 o 
  -6   3   0      209.60      211.85      5.24 o 
  -5   3   0      558.52      582.74     10.17 o 
  -4   3   0       42.10       34.64      1.79 o 
  -3   3   0      503.55      460.44      7.75 o 
  -2   3   0      340.06      338.00      3.69 o 
  -1   3   0      138.42      145.35      2.17 o 
   0   3   0     1448.08     1439.34     16.00 o 
   1   3   0        1.80        5.90      0.54 o 
   2   3   0      144.40      155.27      2.40 o 
   3   3   0      264.35      258.23      4.45 o 
   4   3   0      177.58      162.32      3.42 o 
   5   3   0        9.50       10.35      1.56 o 
   6   3   0      441.98      444.58     10.32 o 
   7   3   0      428.52      463.47      8.61 o 
   8   3   0       15.78       20.81      3.28 o 
   9   3   0        6.40        9.49      2.51 o 
  -8   4   0       25.30       22.22      2.20 o 
  -7   4   0       97.46      110.40      4.11 o 
  -6   4   0      176.11      190.49      5.01 o 
  -5   4   0      587.68      562.28     10.10 o 
  -4   4   0      156.33      143.64      3.71 o 
  -3   4   0     2986.47     2982.39     52.02 o 
  -2   4   0        0.02        0.20      0.28 o 
  -1   4   0      228.80      193.63      2.88 o 
   0   4   0      525.64      564.41      5.88 o 
   1   4   0     1700.39     1701.60     18.90 o 
   2   4   0      635.94      653.86      7.88 o 
   3   4   0      392.63      428.83      6.88 o 
   4   4   0      205.34      203.50      3.99 o 
   5   4   0      275.67      290.65      5.51 o 
   6   4   0       47.40       43.80      2.05 o 
   7   4   0      652.19      619.04     10.69 o 
   8   4   0        0.02       -1.21      1.34 o 
  -8   5   0        5.55        7.17      1.74 o 
  -7   5   0       25.34       22.42      2.14 o 
  -6   5   0      112.12      105.66      3.71 o 
  -5   5   0       94.64      100.22      3.45 o 
  -4   5   0      359.24      345.01      6.80 o 
  -3   5   0      170.42      165.15      2.74 o 
  -2   5   0      202.93      239.37      3.61 o 
  -1   5   0      990.62     1062.30     12.51 o 
   0   5   0      430.20      519.25      5.62 o 
   1   5   0     1234.37     1302.83     18.09 o 
   2   5   0      260.81      298.73      4.22 o 
   3   5   0      101.54       95.22      2.48 o 
   4   5   0       87.41       81.93      2.27 o 
   5   5   0      375.57      345.10      8.87 o 
   6   5   0      127.73      141.35      8.76 o 
   7   5   0      109.73      101.76      4.79 o 
   8   5   0      111.38      103.37      5.16 o 
  -7   6   0       70.33       65.92      3.32 o 
  -6   6   0        6.69        5.79      1.36 o 
  -5   6   0      166.56      162.04      4.54 o 
  -4   6   0       46.69       35.46      3.37 o 
  -3   6   0      483.75      479.93      8.54 o 
  -2   6   0      225.01      249.36      3.88 o 
  -1   6   0      148.35      173.42      2.62 o 
   0   6   0      265.82      280.70      3.52 o 
   1   6   0      457.77      448.85      5.91 o 
   2   6   0        1.84        1.62      0.60 o 
   3   6   0      101.67      123.05      2.97 o 
   4   6   0       13.57       10.95      0.89 o 
   5   6   0      143.88      141.36      3.43 o 
   6   6   0        4.49        7.78      1.74 o 
   7   6   0       22.73       25.20      2.68 o 
   8   6   0        4.57        7.47      2.01 o 
  -7   7   0        0.91        0.10      1.33 o 
  -6   7   0      133.89      131.73      4.46 o 
  -5   7   0       63.17       63.28      4.84 o 
  -4   7   0       46.92       52.67      2.48 o 
  -3   7   0       85.23       95.51      3.59 o 
  -2   7   0      229.29      218.11      3.85 o 
  -1   7   0       55.49       54.56      1.73 o 
   0   7   0      111.67      104.82      1.90 o 
   1   7   0     2458.16     2398.03     32.78 o 
   2   7   0      248.16      269.72      5.05 o 
   3   7   0      111.97      109.92      2.90 o 
   4   7   0      556.44      567.44      9.38 o 
   5   7   0      138.36      120.26      4.73 o 
   6   7   0      108.71      108.73      4.73 o 
   7   7   0       67.69       67.23      2.99 o 
   8   7   0        3.42        4.49      1.42 o 
  -6   8   0       46.20       47.84      2.93 o 
  -5   8   0        6.52        6.73      1.45 o 
  -4   8   0       59.70       60.76      2.81 o 
  -3   8   0       19.27       15.57      1.54 o 
  -2   8   0      141.80      150.21      3.03 o 
  -1   8   0       13.00       14.95      1.81 o 
   0   8   0       49.28       60.10      3.02 o 
   1   8   0     1624.73     1589.24     30.43 o 
   2   8   0     2082.54     2117.06     30.92 o 
   3   8   0     1189.38     1197.33     17.62 o 
   4   8   0        6.65        6.98      1.16 o 
   5   8   0      129.74      138.90      5.33 o 
   6   8   0        0.08        0.47      1.41 o 
   7   8   0      299.86      302.68     14.97 o 
  -6   9   0      343.23      367.13      8.66 o 
  -5   9   0       22.12       25.98      2.98 o 
  -4   9   0        7.43       11.41      1.63 o 
  -3   9   0       20.64       22.36      1.85 o 
  -2   9   0      232.68      252.69      5.69 o 
  -1   9   0      351.53      332.19      4.79 o 
   0   9   0        0.50        0.46      0.56 o 
   2   9   0      346.16      330.62      6.28 o 
   3   9   0      183.33      169.33      4.09 o 
   4   9   0        6.43       17.70      2.18 o 
   5   9   0      331.01      340.22      6.87 o 
   6   9   0      105.18      116.20      3.99 o 
   7   9   0        8.87       16.52      1.94 o 
  -5  10   0       71.48       66.78      3.46 o 
  -4  10   0      172.74      185.97      5.33 o 
  -3  10   0       11.65       10.54      2.61 o 
  -2  10   0        0.01        0.59      1.04 o 
  -1  10   0      102.14      100.28      2.27 o 
   0  10   0      175.67      160.90      2.92 o 
   1  10   0       89.42       89.45      2.62 o 
   2  10   0        9.01       16.42      2.51 o 
   3  10   0      132.89      122.09      3.52 o 
   4  10   0        1.28        0.27      0.92 o 
   5  10   0      118.47      127.64      3.32 o 
   6  10   0        4.98       10.62      2.75 o 
  -4  11   0      188.80      188.69      5.62 o 
  -3  11   0        0.23       -0.88      1.14 o 
  -2  11   0       47.24       61.10      3.41 o 
  -1  11   0      209.58      206.90      5.14 o 
   0  11   0       49.89       52.76      2.55 o 
   1  11   0        0.56        0.07      0.75 o 
   2  11   0       94.00      107.48      2.89 o 
   3  11   0      120.70      116.20      3.07 o 
   4  11   0       17.07       14.81      2.75 o 
   5  11   0      171.87      187.76      8.28 o 
  -2  12   0       10.32       10.56      2.03 o 
  -1  12   0        0.56        1.34      1.54 o 
   0  12   0      106.45      106.53      3.67 o 
   1  12   0       32.70       33.04      1.75 o 
   2  12   0       72.09       68.34      4.63 o 
   3  12   0       71.62       92.64      5.53 o 
   4  12   0       16.52       15.69      3.05 o 
   1  13   0       37.23       28.29      3.39 o 
  -3 -12   1       68.63       69.11      4.89 o 
  -2 -12   1       18.64       12.70      2.71 o 
  -1 -12   1        0.82        1.68      1.71 o 
   0 -12   1       54.08       67.34      4.29 o 
   2 -12   1       39.55       47.15      2.71 o 
  -5 -11   1       52.09       50.07      4.46 o 
  -4 -11   1       72.47       87.31      5.36 o 
  -3 -11   1        5.89       17.19      2.85 o 
  -2 -11   1        5.04        6.33      2.11 o 
  -1 -11   1        3.14        3.78      0.94 o 
   0 -11   1       76.31       84.84      2.54 o 
   1 -11   1        6.65        1.08      1.32 o 
   2 -11   1      137.15      132.19      3.42 o 
   3 -11   1        8.97        4.87      1.88 o 
   4 -11   1       32.48       38.14      2.72 o 
  -6 -10   1       91.20       82.12      5.50 o 
  -5 -10   1      110.10      112.08      6.10 o 
  -4 -10   1       13.83       13.44      2.51 o 
  -3 -10   1       45.65       50.40      1.95 o 
  -2 -10   1       37.16       34.61      1.63 o 
  -1 -10   1       45.13       35.93      1.38 o 
   0 -10   1       64.99       55.73      1.97 o 
   1 -10   1        1.06        0.13      0.70 o 
   2 -10   1        6.49        7.51      1.36 o 
   3 -10   1        0.32        1.70      1.46 o 
   4 -10   1       62.02       75.02      3.38 o 
   5 -10   1        0.59        2.02      1.40 o 
  -6  -9   1       89.45      117.78      6.27 o 
  -5  -9   1       18.10       23.13      1.84 o 
  -4  -9   1      803.13      806.39     10.78 o 
  -3  -9   1      288.67      317.50      5.21 o 
  -2  -9   1      242.96      244.41      4.29 o 
  -1  -9   1      252.62      258.44      4.38 o 
   0  -9   1       90.28       90.38      2.38 o 
   1  -9   1        3.22        4.92      0.73 o 
   2  -9   1       77.82       79.09      3.87 o 
   3  -9   1       97.21       97.30      3.44 o 
   4  -9   1      459.91      437.06      9.01 o 
   5  -9   1       23.45       22.20      2.13 o 
  -7  -8   1      202.51      194.10      5.27 o 
  -6  -8   1       75.45       69.11      2.98 o 
  -5  -8   1      443.99      408.50      9.77 o 
  -4  -8   1      191.57      194.76      8.90 o 
  -3  -8   1       77.99       97.00      2.82 o 
  -1  -8   1      188.68      198.69      3.99 o 
   0  -8   1      130.33      134.91      2.14 o 
   1  -8   1       41.51       38.94      1.31 o 
   2  -8   1      338.08      338.05      5.31 o 
   3  -8   1       47.27       44.66      2.31 o 
   4  -8   1      133.92      138.68      4.22 o 
   5  -8   1      229.88      217.96      5.82 o 
   6  -8   1        5.70        4.28      1.45 o 
  -7  -7   1      132.59      140.42      8.08 o 
  -6  -7   1       37.31       41.67      2.35 o 
  -5  -7   1       64.69       65.36      3.45 o 
  -4  -7   1      538.18      539.18      8.95 o 
  -3  -7   1     1499.76     1526.88     21.61 o 
  -2  -7   1      384.31      407.95      5.70 o 
   0  -7   1       25.24       25.11      0.99 o 
   1  -7   1       24.90       31.74      1.12 o 
   2  -7   1      240.14      283.11      3.79 o 
   3  -7   1      300.85      275.61      6.59 o 
   4  -7   1      278.87      267.85      6.08 o 
   5  -7   1       30.80       28.19      2.10 o 
   6  -7   1       91.02       96.21      4.63 o 
   7  -7   1       83.00       84.55      3.84 o 
  -8  -6   1       26.98       29.53      2.95 o 
  -7  -6   1       15.00       10.34      4.37 o 
  -6  -6   1        7.68        5.64      1.18 o 
  -5  -6   1       12.91        8.36      1.22 o 
  -4  -6   1      434.84      397.59      8.60 o 
  -3  -6   1        6.26        6.00      1.23 o 
  -2  -6   1       24.64       24.24      1.38 o 
  -1  -6   1      352.17      342.33      4.84 o 
   0  -6   1       67.90       55.53      1.26 o 
   1  -6   1      160.57      178.14      2.60 o 
   2  -6   1       53.76       52.16      1.24 o 
   3  -6   1        7.18        5.89      1.04 o 
   4  -6   1      216.20      183.13      6.15 o 
   5  -6   1      134.36      128.29      5.92 o 
   6  -6   1       14.45       16.43      1.78 o 
   7  -6   1      101.04      107.55      4.16 o 
  -8  -5   1        0.08        2.25      1.68 o 
  -7  -5   1      133.30      151.56      4.96 o 
  -6  -5   1       32.79       28.95      2.13 o 
  -5  -5   1      257.92      270.54      5.26 o 
  -4  -5   1      259.19      269.76      5.00 o 
  -3  -5   1      565.55      563.55      7.20 o 
  -2  -5   1      228.67      265.28      3.83 o 
  -1  -5   1      121.08      141.33      2.82 o 
   0  -5   1     1195.65     1231.54     10.98 o 
   1  -5   1     2339.39     2361.60     23.04 o 
   2  -5   1      246.34      264.69      3.31 o 
   3  -5   1        2.18       12.12      0.59 o 
   4  -5   1       78.52       99.62      3.10 o 
   5  -5   1      115.00       98.94      3.40 o 
   6  -5   1       24.22       20.68      1.88 o 
   7  -5   1      178.60      180.46      5.32 o 
   8  -5   1        1.69        2.80      1.42 o 
  -8  -4   1      178.86      168.59      6.74 o 
  -7  -4   1       13.65       19.67      1.33 o 
  -6  -4   1       11.25       10.25      1.19 o 
  -5  -4   1        0.72        2.10      0.99 o 
  -4  -4   1        0.58       -0.52      0.55 o 
  -3  -4   1      144.18      154.27      4.03 o 
  -2  -4   1       19.35       17.81      1.07 o 
  -1  -4   1     1804.62     1980.80     21.79 o 
   0  -4   1     2351.36     2536.49     27.92 o 
   1  -4   1     4303.64     4791.74     45.65 o 
   2  -4   1     1139.17     1170.23     11.73 o 
   3  -4   1     1197.19     1238.83     12.41 o 
   4  -4   1      629.14      574.55      9.87 o 
   5  -4   1        4.96        5.24      1.23 o 
   6  -4   1       11.96        7.84      2.61 o 
   7  -4   1        6.30        9.67      1.60 o 
   8  -4   1       12.02       13.23      4.46 o 
  -8  -3   1        7.95        7.29      1.40 o 
  -7  -3   1       18.27       19.77      2.63 o 
  -6  -3   1      188.43      207.42      3.78 o 
  -5  -3   1      319.18      332.03      6.13 o 
  -4  -3   1      256.89      264.89      4.86 o 
  -3  -3   1      251.08      275.76      4.18 o 
  -2  -3   1     4180.83     4401.69     47.72 o 
  -1  -3   1     2719.03     2780.75     36.73 o 
   0  -3   1      551.93      557.28      6.55 o 
   1  -3   1     2022.25     2083.98     20.12 o 
   2  -3   1       53.52       60.31      1.03 o 
   3  -3   1       65.97       80.33      1.49 o 
   4  -3   1      922.85      876.52     13.78 o 
   5  -3   1      325.05      291.40      6.08 o 
   6  -3   1        4.74        4.42      1.21 o 
   7  -3   1        8.76        5.76      1.36 o 
   8  -3   1       36.75       37.20      4.58 o 
  -9  -2   1        3.68        5.32      1.48 o 
  -8  -2   1        0.25        0.22      1.13 o 
  -7  -2   1       31.97       31.48      2.02 o 
  -6  -2   1      136.13      106.65      2.51 o 
  -5  -2   1      166.96      145.62      3.62 o 
  -4  -2   1        0.28        4.19      1.07 o 
  -3  -2   1      696.43      701.15      8.40 o 
  -2  -2   1     5155.96     5319.70     69.87 o 
  -1  -2   1     5787.35     5728.24     62.79 o 
   0  -2   1     5400.15     5412.40     52.01 o 
   1  -2   1      410.92      403.21      4.20 o 
   2  -2   1     2690.08     2359.34     22.80 o 
   3  -2   1     1000.17      974.18     12.61 o 
   4  -2   1      835.68      889.78     15.58 o 
   5  -2   1      155.98      158.11      3.98 o 
   6  -2   1       14.62       17.14      1.61 o 
   7  -2   1        4.10        4.12      2.20 o 
   8  -2   1      116.05      105.42      3.97 o 
  -9  -1   1       83.84       78.54      3.59 o 
  -8  -1   1      138.29      152.03      4.58 o 
  -7  -1   1        3.13        2.51      1.11 o 
  -6  -1   1      335.99      329.04      9.25 o 
  -5  -1   1       51.04       46.66      1.47 o 
  -4  -1   1     2455.31     2615.66     36.83 o 
  -3  -1   1      109.24       91.67      2.69 o 
  -2  -1   1     7927.58     8508.28    186.29 o 
  -1  -1   1     5270.17     5114.26     82.70 o 
   0  -1   1     1697.28     1684.83     18.58 o 
   1  -1   1     3363.87     3464.36     38.67 o 
   2  -1   1     1502.82     1518.27     17.15 o 
   3  -1   1        6.68        8.26      0.82 o 
   4  -1   1        3.60        8.24      0.97 o 
   5  -1   1       58.58       58.83      2.31 o 
   6  -1   1       29.45       32.72      3.13 o 
   7  -1   1       46.22       30.81      2.03 o 
   8  -1   1        1.52        8.42      1.60 o 
  -9   0   1        6.48        5.36      1.64 o 
  -8   0   1       90.69      105.21      5.43 o 
  -7   0   1       53.65       37.94      2.25 o 
  -6   0   1      187.40      186.65      4.64 o 
  -5   0   1        1.29        3.15      0.57 o 
  -4   0   1     2032.43     2287.94     26.07 o 
  -3   0   1      124.47      144.12      4.32 o 
  -2   0   1    35048.48    31736.28   1201.03 o 
  -1   0   1      435.48      382.77      6.85 o 
   0   0   1      115.12       -0.03      0.02 o 
   1   0   1       33.61       31.57      1.17 o 
   3   0   1     2864.35     2902.13     58.34 o 
   4   0   1     1800.15     1951.26     27.85 o 
   5   0   1       68.05       62.57      3.44 o 
   6   0   1       44.75       52.94      2.56 o 
   7   0   1        0.73        1.47      0.99 o 
   8   0   1       78.41       85.52      3.16 o 
   9   0   1        0.40       -0.24      0.97 o 
  -8   1   1      190.09      232.88      6.14 o 
  -7   1   1        0.78       -1.66      1.68 o 
  -6   1   1       30.22       25.03      3.23 o 
  -5   1   1      248.05      248.94      5.26 o 
  -4   1   1      195.73      189.05      2.93 o 
  -3   1   1      177.45      179.07      3.13 o 
  -2   1   1    17220.69    16016.98    735.85 o 
  -1   1   1      506.97      560.89     11.43 o 
   0   1   1     1644.99     1669.58     15.43 o 
   1   1   1       18.81        6.92      1.02 o 
   2   1   1     5262.21     5280.66    106.55 o 
   3   1   1      407.43      424.51      7.71 o 
   4   1   1      551.07      616.46     10.29 o 
   5   1   1       26.81       29.62      3.12 o 
   6   1   1       87.25       89.88      4.89 o 
   7   1   1       95.50       92.89      3.21 o 
   8   1   1        5.46        3.26      1.29 o 
   9   1   1       19.69       23.38      2.11 o 
  -8   2   1      326.97      334.34     14.16 o 
  -7   2   1       25.86       27.91      2.04 o 
  -6   2   1       12.08       15.23      4.42 o 
  -5   2   1      971.06      952.49     21.42 o 
  -4   2   1      666.83      676.48     10.94 o 
  -3   2   1       26.35       21.30      1.29 o 
  -2   2   1     1866.62     1798.16     25.34 o 
  -1   2   1     5042.22     5214.89     71.65 o 
   0   2   1      854.11      989.01      9.65 o 
   1   2   1     4350.98     4137.78     55.88 o 
   2   2   1      127.56      131.46      2.02 o 
   3   2   1      528.31      511.60      8.61 o 
   4   2   1      606.00      518.48      6.74 o 
   5   2   1      159.67      141.21      2.75 o 
   6   2   1      355.82      354.90      6.77 o 
   7   2   1      306.45      327.45      6.79 o 
   8   2   1       48.93       55.84      2.77 o 
   9   2   1       36.64       35.80      3.65 o 
  -8   3   1       46.30       43.60      5.70 o 
  -7   3   1      239.83      239.28      6.03 o 
  -6   3   1       93.65      106.38      3.55 o 
  -5   3   1      322.74      325.75      6.59 o 
  -4   3   1      147.16      177.92      4.09 o 
  -3   3   1       16.75       18.71      1.22 o 
  -2   3   1      491.91      478.76      5.95 o 
  -1   3   1     2393.99     2442.26     33.87 o 
   0   3   1      102.09       98.49      1.36 o 
   1   3   1       94.39      122.10      3.35 o 
   2   3   1     1659.02     1707.23     23.23 o 
   3   3   1      429.59      429.20      5.55 o 
   4   3   1     1007.42     1096.24     15.90 o 
   5   3   1      160.44      164.54      3.72 o 
   6   3   1       57.86       53.71      2.22 o 
   7   3   1      213.86      215.85      5.10 o 
   8   3   1        5.72        3.28      1.91 o 
   9   3   1      101.50      111.58      6.00 o 
  -8   4   1       86.62       83.12      3.79 o 
  -7   4   1        2.63        4.78      2.04 o 
  -6   4   1       66.19       60.39      2.76 o 
  -5   4   1     1002.94     1020.05     16.37 o 
  -4   4   1      126.76      148.16      3.78 o 
  -3   4   1     1798.59     1918.53     27.67 o 
  -2   4   1     1116.51     1145.52     13.42 o 
  -1   4   1      343.93      316.08      4.26 o 
   0   4   1      119.45      125.85      1.76 o 
   1   4   1     2287.86     2125.17     28.65 o 
   2   4   1      658.85      729.77     10.65 o 
   3   4   1      476.58      432.40      5.62 o 
   4   4   1       70.63       71.65      2.83 o 
   5   4   1     1477.75     1488.94     21.48 o 
   6   4   1       14.01        8.53      1.11 o 
   7   4   1        1.45        1.51      1.47 o 
   8   4   1      130.57      149.05      6.37 o 
  -8   5   1       50.32       36.99      2.70 o 
  -7   5   1       26.29       32.89      2.83 o 
  -6   5   1      136.44      133.37      4.23 o 
  -5   5   1        0.47        3.44      1.15 o 
  -4   5   1       15.54       12.24      1.28 o 
  -3   5   1       38.40       42.06      1.86 o 
  -2   5   1      744.11      737.08      9.10 o 
  -1   5   1       42.77       50.01      1.34 o 
   0   5   1      748.11      775.90      8.04 o 
   1   5   1      506.02      528.78      8.08 o 
   2   5   1       60.91       59.07      1.82 o 
   3   5   1      726.82      709.99     10.79 o 
   4   5   1      453.70      437.69      5.98 o 
   5   5   1        7.06        6.56      0.98 o 
   6   5   1      102.02       98.07      4.42 o 
   7   5   1      184.77      183.17      6.67 o 
   8   5   1        3.87        2.48      1.81 o 
  -7   6   1       22.26       25.18      2.25 o 
  -6   6   1       36.27       28.82      3.28 o 
  -4   6   1       85.19       90.39      3.08 o 
  -3   6   1      394.61      398.23      7.37 o 
  -2   6   1      343.51      339.24      4.87 o 
  -1   6   1     1818.75     1721.05     19.87 o 
   0   6   1        1.52        1.66      0.40 o 
   1   6   1      471.26      483.76      7.70 o 
   2   6   1      927.93      936.62     13.73 o 
   3   6   1      584.95      598.18      9.49 o 
   4   6   1        5.84        3.22      0.98 o 
   5   6   1       47.30       43.64      2.92 o 
   6   6   1      196.55      171.14      6.17 o 
   7   6   1        4.03        5.80      1.74 o 
   8   6   1        0.02       -1.94      1.44 o 
  -7   7   1        0.56        0.94      1.31 o 
  -6   7   1        4.53        6.58      1.49 o 
  -5   7   1       69.05       69.55      3.30 o 
  -4   7   1      119.93      117.37      3.70 o 
  -3   7   1       47.22       50.08      2.28 o 
  -2   7   1      342.21      329.35      4.93 o 
  -1   7   1        0.19        2.82      1.04 o 
   0   7   1      236.93      267.47      3.52 o 
   1   7   1       50.81       36.89      1.63 o 
   2   7   1       80.53       79.94      2.41 o 
   3   7   1        0.89        1.05      0.71 o 
   4   7   1       26.25       25.49      2.56 o 
   5   7   1      229.09      236.43      7.27 o 
   6   7   1      186.07      165.71      6.17 o 
   7   7   1      162.55      150.36      6.07 o 
   8   7   1        4.15        3.87      1.40 o 
  -6   8   1       52.48       48.32      3.32 o 
  -5   8   1       73.74       73.48      3.23 o 
  -4   8   1      165.67      164.20      4.61 o 
  -3   8   1       44.75       48.75      2.61 o 
  -2   8   1       22.92       29.68      1.74 o 
  -1   8   1     1308.53     1288.58     15.71 o 
   0   8   1     1516.07     1472.93     15.09 o 
   1   8   1      144.51      151.71      2.87 o 
   2   8   1      317.86      339.91      6.28 o 
   3   8   1      534.29      508.91      8.66 o 
   4   8   1       26.17       33.58      1.97 o 
   5   8   1     1261.15     1265.44     19.14 o 
   6   8   1       11.51        8.38      1.88 o 
   7   8   1       58.66       58.89      3.96 o 
  -6   9   1       50.46       51.16      3.08 o 
  -5   9   1        8.33        8.48      1.61 o 
  -4   9   1      177.88      187.53      5.18 o 
  -3   9   1       85.58       92.72      3.34 o 
  -2   9   1       15.26       14.35      1.49 o 
  -1   9   1      214.60      212.22      3.38 o 
   0   9   1      115.86      116.51      2.64 o 
   1   9   1      886.81      874.98     11.01 o 
   2   9   1      261.30      260.90      5.39 o 
   3   9   1      101.77      107.60      3.21 o 
   4   9   1      464.34      479.67      8.68 o 
   5   9   1      395.78      395.14      7.71 o 
   6   9   1      237.47      236.33      8.01 o 
   7   9   1      211.70      205.19      7.61 o 
  -5  10   1        4.75        5.24      1.56 o 
  -4  10   1        3.31        1.52      1.35 o 
  -3  10   1        4.29        2.77      1.27 o 
  -2  10   1       77.19       86.61      2.58 o 
  -1  10   1      103.96      112.04      2.41 o 
   0  10   1       34.39       36.93      1.40 o 
   1  10   1      356.04      341.37      6.67 o 
   2  10   1        0.70        3.70      1.02 o 
   3  10   1      131.59      141.78      3.90 o 
   4  10   1        5.02        6.63      1.25 o 
   5  10   1       12.48       11.02      1.49 o 
   6  10   1       19.41       27.89      2.95 o 
  -4  11   1        1.14        1.02      1.33 o 
  -3  11   1        7.13        4.14      1.41 o 
  -2  11   1      259.47      251.92      4.91 o 
  -1  11   1       23.24       22.51      1.75 o 
   0  11   1      180.27      169.59      3.67 o 
   1  11   1       38.66       37.75      1.82 o 
   2  11   1      120.47      116.45      3.59 o 
   3  11   1      137.17      136.19      3.94 o 
   4  11   1       58.57       62.96      2.78 o 
   5  11   1      104.84      102.66      5.09 o 
  -3  12   1       81.04       81.36      2.88 o 
  -2  12   1       40.83       49.91      3.92 o 
  -1  12   1        0.91        2.41      1.64 o 
   0  12   1        5.63        7.06      1.40 o 
   1  12   1       73.88       82.28      2.65 o 
   2  12   1       15.85       21.33      2.09 o 
   3  12   1       89.03      100.99      3.77 o 
   4  12   1       26.55       31.10      3.69 o 
   0  13   1        1.03        1.31      1.64 o 
   1  13   1       38.50       42.03      3.89 o 
  -3 -12   2       16.83       12.77      2.65 o 
  -2 -12   2      221.01      240.92      9.12 o 
  -1 -12   2       12.15       17.66      2.68 o 
   0 -12   2       56.94       42.90      3.65 o 
   1 -12   2        0.93        1.07      1.78 o 
   2 -12   2       26.10       24.70      3.15 o 
  -5 -11   2       14.13       14.31      2.85 o 
  -4 -11   2        2.53        0.54      1.84 o 
  -3 -11   2        6.14        4.73      2.04 o 
  -2 -11   2       73.74       80.44      4.83 o 
  -1 -11   2      145.36      154.35      6.57 o 
   0 -11   2      149.74      149.83      4.35 o 
   1 -11   2       10.04       14.63      1.60 o 
   2 -11   2       73.26       65.57      2.95 o 
   3 -11   2       15.14       14.32      1.81 o 
  -6 -10   2       65.58       60.77      4.89 o 
  -5 -10   2        0.27        0.30      1.78 o 
  -4 -10   2       39.33       29.03      3.22 o 
  -3 -10   2        4.06        2.61      1.74 o 
  -2 -10   2      145.07      141.92      3.92 o 
  -1 -10   2      120.70      112.61      3.07 o 
   0 -10   2        9.20        8.04      1.01 o 
   1 -10   2        5.50        4.77      0.91 o 
   2 -10   2      134.10      126.00      4.01 o 
   3 -10   2      137.68      116.31      5.60 o 
   4 -10   2       11.67       11.01      1.78 o 
   5 -10   2       13.04       14.25      2.01 o 
  -6  -9   2      143.22      181.26      7.81 o 
  -5  -9   2       55.08       58.29      4.22 o 
  -4  -9   2      169.97      173.16      4.50 o 
  -3  -9   2       23.12       30.44      3.40 o 
  -2  -9   2       32.88       29.37      1.73 o 
  -1  -9   2       56.27       48.00      1.92 o 
   0  -9   2      163.88      184.47      3.34 o 
   1  -9   2       85.31       96.61      2.15 o 
   2  -9   2      239.89      233.71      5.52 o 
   3  -9   2       27.70       23.96      2.09 o 
   4  -9   2      341.36      330.79     10.31 o 
   5  -9   2       18.02       15.22      3.52 o 
  -7  -8   2      308.23      309.97     10.69 o 
  -6  -8   2        3.55       10.29      2.41 o 
  -5  -8   2      426.72      430.61      8.22 o 
  -4  -8   2      171.88      188.07      5.08 o 
  -3  -8   2       10.31       11.21      0.86 o 
  -2  -8   2       16.38       13.77      0.88 o 
  -1  -8   2       17.51       17.12      0.90 o 
   0  -8   2       29.29       20.53      0.97 o 
   1  -8   2        0.10       -0.16      0.51 o 
   2  -8   2      492.81      493.29      6.04 o 
   3  -8   2        0.17        0.94      0.93 o 
   4  -8   2        1.67        2.10      1.34 o 
   5  -8   2        0.88        0.85      1.64 o 
   6  -8   2       32.71       33.31      2.52 o 
  -7  -7   2       31.30       38.39      2.40 o 
  -6  -7   2      302.98      326.45      6.82 o 
  -5  -7   2      336.98      373.64      7.23 o 
  -4  -7   2      228.13      244.20      4.19 o 
  -3  -7   2       87.71       83.07      2.28 o 
  -2  -7   2      330.44      339.98      4.37 o 
  -1  -7   2       13.41       14.76      1.07 o 
   0  -7   2      853.39      863.98      9.15 o 
   1  -7   2      471.96      451.70      5.48 o 
   2  -7   2      129.48      111.82      2.11 o 
   3  -7   2       67.40       71.38      2.78 o 
   4  -7   2       37.22       31.83      2.07 o 
   5  -7   2      290.20      276.25      8.46 o 
   6  -7   2      150.51      137.58      4.60 o 
   7  -7   2       15.77       18.79      2.13 o 
  -8  -6   2        0.20       -1.81      1.44 o 
  -7  -6   2       45.66       46.19      3.32 o 
  -6  -6   2       80.70       77.38      5.55 o 
  -5  -6   2      103.20       99.92      2.47 o 
  -4  -6   2      138.99      151.41      3.09 o 
  -3  -6   2        0.68        2.26      0.53 o 
  -2  -6   2        0.37        0.70      0.45 o 
  -1  -6   2       61.82       42.07      1.92 o 
   0  -6   2      144.39      157.99      2.34 o 
   1  -6   2        0.00       -0.31      0.38 o 
   2  -6   2       45.26       36.36      1.09 o 
   3  -6   2       12.64       10.49      0.65 o 
   4  -6   2       39.09       36.11      2.50 o 
   5  -6   2       36.29       37.15      2.30 o 
   6  -6   2        4.67        7.30      1.47 o 
   7  -6   2       29.34       29.36      2.41 o 
  -8  -5   2       21.42       22.36      2.71 o 
  -7  -5   2       70.70       77.35      4.91 o 
  -6  -5   2      136.58      141.21      6.85 o 
  -5  -5   2      262.82      237.07      4.07 o 
  -4  -5   2        5.35        3.34      0.81 o 
  -3  -5   2      526.59      517.07      6.68 o 
  -2  -5   2       25.25       28.28      1.47 o 
  -1  -5   2     5369.36     5738.65     54.31 o 
   0  -5   2        4.38        1.70      0.38 o 
   1  -5   2        0.32       16.79      0.86 o 
   2  -5   2      258.14      293.13      3.64 o 
   3  -5   2      566.87      542.57      6.03 o 
   4  -5   2      193.09      188.77      4.57 o 
   5  -5   2      565.77      565.40     10.31 o 
   6  -5   2       28.43       25.31      2.00 o 
   7  -5   2      119.11      112.86      4.69 o 
   8  -5   2       35.54       33.54      2.64 o 
  -8  -4   2       10.22       14.24      2.51 o 
  -7  -4   2        1.99        0.72      0.77 o 
  -6  -4   2       19.27       22.26      1.28 o 
  -5  -4   2       95.05       91.21      2.69 o 
  -4  -4   2      403.80      396.94      5.51 o 
  -3  -4   2       33.99       62.94      4.24 o 
  -2  -4   2     2778.28     2958.94     32.25 o 
  -1  -4   2      530.91      573.78     11.74 o 
   0  -4   2     2486.06     2695.70     29.40 o 
   1  -4   2     1959.21     2048.82     22.96 o 
   2  -4   2       78.49       72.25      1.32 o 
   3  -4   2      270.62      237.14      3.12 o 
   4  -4   2      116.81      135.40      5.36 o 
   5  -4   2        7.62        7.31      1.21 o 
   6  -4   2       13.49       15.28      1.59 o 
   7  -4   2       51.14       51.78      3.28 o 
   8  -4   2        0.03        0.16      1.25 o 
  -8  -3   2      181.67      203.79      5.32 o 
  -7  -3   2      127.71      144.69      4.09 o 
  -6  -3   2        0.54        1.45      0.70 o 
  -5  -3   2       34.05       29.89      1.33 o 
  -4  -3   2      572.93      626.97      7.93 o 
  -3  -3   2      302.83      289.89      4.93 o 
  -2  -3   2      239.52      234.02      3.46 o 
  -1  -3   2     4403.39     4655.96     43.91 o 
   0  -3   2      219.84      249.03      3.26 o 
   1  -3   2     2310.76     2143.88     23.83 o 
   2  -3   2     2542.24     2499.55     24.12 o 
   3  -3   2       27.52       17.49      1.25 o 
   4  -3   2        0.96        1.68      0.47 o 
   5  -3   2      110.97      117.43      3.46 o 
   6  -3   2       39.32       41.03      2.25 o 
   7  -3   2      276.30      246.09      6.11 o 
   8  -3   2        2.26       -0.56      1.16 o 
  -9  -2   2       21.96       21.16      2.10 o 
  -8  -2   2        0.03       -0.66      2.41 o 
  -7  -2   2      230.74      222.30      5.31 o 
  -6  -2   2       17.07       15.03      1.35 o 
  -5  -2   2      167.87      159.11      2.96 o 
  -4  -2   2      262.22      259.46      3.35 o 
  -3  -2   2      674.16      687.86     20.48 o 
  -2  -2   2      462.50      450.33      5.52 o 
  -1  -2   2        4.19       16.47      0.65 o 
   0  -2   2      249.76      276.45      3.43 o 
   1  -2   2     4904.61     5009.18     55.83 o 
   2  -2   2      207.56      147.45      1.88 o 
   3  -2   2      189.56      208.74      3.04 o 
   4  -2   2       84.68       92.58      1.74 o 
   5  -2   2      255.82      234.28      5.83 o 
   6  -2   2       16.95       15.67      1.50 o 
   7  -2   2       31.62       46.41      3.42 o 
   8  -2   2      138.99      171.29      6.99 o 
  -9  -1   2        1.69        3.06      1.41 o 
  -8  -1   2       49.72       37.94      2.50 o 
  -7  -1   2        1.62        0.06      0.99 o 
  -6  -1   2      973.06      979.94     22.05 o 
  -5  -1   2      271.23      297.18      5.43 o 
  -4  -1   2    10461.06    11576.14    127.41 o 
  -3  -1   2     1095.78     1303.37     17.90 o 
  -2  -1   2       11.59        2.67      1.04 o 
  -1  -1   2     3253.07     3315.96     38.15 o 
   0  -1   2     1040.93     1006.33     11.27 o 
   1  -1   2       34.59       14.32      0.56 o 
   2  -1   2       94.87       73.92      1.43 o 
   3  -1   2     2087.55     2098.76     23.64 o 
   4  -1   2      348.32      374.09      6.59 o 
   5  -1   2       92.87       92.50      2.82 o 
   6  -1   2      684.49      681.72     11.62 o 
   7  -1   2        8.54       11.81      1.49 o 
   8  -1   2       70.81       81.51      3.43 o 
  -9   0   2        0.08       -1.71      1.14 o 
  -8   0   2       89.85       82.89      4.93 o 
  -7   0   2       23.02       19.24      2.35 o 
  -6   0   2     1099.45     1127.07     17.78 o 
  -5   0   2       89.04       81.06      1.89 o 
  -4   0   2      322.61      330.51      4.69 o 
  -3   0   2      310.25      397.47      4.38 o 
  -2   0   2    34437.96    30646.89   1135.06 o 
  -1   0   2      589.11      552.64     10.49 o 
   0   0   2      517.61      541.74      4.81 o 
   1   0   2      206.41      200.53      4.49 o 
   2   0   2     3028.26     3640.67     70.99 o 
   3   0   2     1840.31     1894.96     37.87 o 
   4   0   2      143.06       77.53      3.15 o 
   5   0   2       38.84       43.62      1.85 o 
   6   0   2      145.37      148.14      3.87 o 
   7   0   2        0.00       -0.11      0.76 o 
   8   0   2       69.87       87.13      2.90 o 
   9   0   2        3.47        2.01      1.11 o 
  -8   1   2       87.72       89.82      3.77 o 
  -7   1   2       32.46       38.61      3.18 o 
  -6   1   2        2.89        1.75      1.18 o 
  -5   1   2      253.80      259.09      7.68 o 
  -4   1   2     6013.87     6556.11     77.72 o 
  -3   1   2       15.12       24.87      0.77 o 
  -2   1   2      146.87      104.12      1.35 o 
  -1   1   2     1122.68     1080.39     12.29 o 
   0   1   2     2158.17     2099.51     51.55 o 
   1   1   2     4623.21     4357.72     64.12 o 
   2   1   2     1249.85     1193.75     13.54 o 
   3   1   2        1.01        0.43      0.39 o 
   4   1   2       33.30       49.21      1.43 o 
   5   1   2      270.22      257.02      4.16 o 
   6   1   2      477.24      445.36      6.61 o 
   7   1   2       11.72       10.15      1.13 o 
   8   1   2       91.77       89.11      2.83 o 
   9   1   2       27.41       19.51      3.02 o 
  -8   2   2        5.34        2.72      1.37 o 
  -7   2   2        3.16        5.54      1.37 o 
  -6   2   2       61.54       42.44      2.40 o 
  -5   2   2       31.03       29.58      1.81 o 
  -4   2   2      325.16      296.62      5.83 o 
  -3   2   2      473.68      474.22      7.83 o 
  -2   2   2     2068.07     2032.51     23.11 o 
  -1   2   2     3550.02     3673.17     50.39 o 
   0   2   2     8798.46     8034.96    182.11 o 
   1   2   2      724.41      665.91      9.40 o 
   2   2   2     2686.36     2713.22     26.02 o 
   3   2   2      680.26      725.03      8.68 o 
   4   2   2      446.21      497.27      6.49 o 
   5   2   2       17.56       12.43      0.88 o 
   6   2   2      229.80      232.88      4.12 o 
   7   2   2       32.42       37.40      1.75 o 
   8   2   2       38.09       39.13      3.96 o 
   9   2   2        2.29        3.72      2.11 o 
  -8   3   2       65.66       48.88      3.92 o 
  -7   3   2      398.53      387.46      8.32 o 
  -6   3   2       45.56       42.68      2.33 o 
  -5   3   2       84.34       72.90      2.75 o 
  -4   3   2      503.97      466.74      8.20 o 
  -3   3   2       31.04       37.30      1.63 o 
  -2   3   2      333.06      334.30      5.68 o 
  -1   3   2     2643.88     2563.56     28.52 o 
   0   3   2     3035.96     2927.70     28.02 o 
   1   3   2     1304.43     1253.38     24.60 o 
   2   3   2     2237.93     2325.00     25.84 o 
   3   3   2       43.09       26.96      1.06 o 
   4   3   2      202.47      185.95      3.70 o 
   5   3   2      409.46      473.98      7.95 o 
   6   3   2       14.08        8.90      1.11 o 
   7   3   2      111.94      111.74      4.76 o 
   8   3   2       19.05       22.79      2.92 o 
   9   3   2       30.66       37.94      3.82 o 
  -8   4   2        1.50        1.94      1.47 o 
  -7   4   2      136.41      137.51      4.52 o 
  -6   4   2      142.06      138.05      4.18 o 
  -5   4   2      689.05      676.23     11.66 o 
  -4   4   2       44.92       48.63      2.14 o 
  -3   4   2      448.60      409.23      7.41 o 
  -2   4   2      121.26      119.04      2.80 o 
  -1   4   2     2483.04     2458.00     27.52 o 
   0   4   2      117.18      112.75      2.31 o 
   1   4   2       98.30       95.63      2.19 o 
   2   4   2     1811.47     1731.49     23.77 o 
   3   4   2     1910.63     2076.77     23.40 o 
   4   4   2      126.59      126.26      2.82 o 
   5   4   2     1214.09     1200.26     19.57 o 
   6   4   2        9.47        8.25      2.41 o 
   7   4   2       29.26       21.75      2.61 o 
   8   4   2       24.42       21.15      2.78 o 
  -8   5   2        0.95        4.73      1.57 o 
  -7   5   2      190.38      181.58      6.79 o 
  -6   5   2      230.55      222.41      5.71 o 
  -5   5   2       94.00       85.49      3.16 o 
  -4   5   2       44.17       49.98      2.26 o 
  -3   5   2        1.22        1.40      0.38 o 
  -2   5   2       21.31       15.24      1.07 o 
  -1   5   2       45.58       29.74      1.47 o 
   0   5   2      347.28      365.09      4.17 o 
   1   5   2      868.80      953.18     13.71 o 
   2   5   2      643.59      698.12     13.27 o 
   3   5   2      265.66      266.00      3.86 o 
   4   5   2       63.97       84.87      1.90 o 
   5   5   2      372.88      381.47      7.24 o 
   6   5   2       82.89       98.81      4.46 o 
   7   5   2      146.42      139.67      5.76 o 
   8   5   2        2.78        3.08      1.84 o 
  -7   6   2      110.41      129.76      4.61 o 
  -6   6   2        1.07        0.56      1.07 o 
  -5   6   2      704.99      673.75     11.97 o 
  -4   6   2      281.74      275.73      6.37 o 
  -3   6   2      575.23      539.18      9.33 o 
  -2   6   2       22.78       25.92      1.43 o 
  -1   6   2      827.58      851.35     10.41 o 
   0   6   2      784.32      692.13      7.41 o 
   1   6   2     1298.24     1219.59     14.16 o 
   2   6   2       22.66       33.43      1.55 o 
   3   6   2      252.41      247.94      4.88 o 
   4   6   2      167.20      162.64      3.84 o 
   5   6   2      162.11      173.02      5.87 o 
   6   6   2        5.14        5.60      1.58 o 
   7   6   2      214.34      249.03      8.21 o 
   8   6   2        9.60        9.42      2.08 o 
  -7   7   2       13.60       12.50      1.94 o 
  -6   7   2      145.63      140.70      4.58 o 
  -5   7   2       40.98       46.27      2.54 o 
  -4   7   2       46.51       51.74      2.48 o 
  -3   7   2      895.20      890.21     14.31 o 
  -2   7   2       93.49       89.87      2.74 o 
  -1   7   2      937.47      923.54     11.38 o 
   0   7   2       63.78       58.72      1.37 o 
   1   7   2        5.05        6.52      0.65 o 
   2   7   2      358.48      368.89      6.53 o 
   3   7   2       26.58       26.18      1.54 o 
   4   7   2     1000.88      955.17     14.69 o 
   5   7   2      112.17      120.23      3.55 o 
   6   7   2       19.97       19.61      2.38 o 
   7   7   2        6.93        7.74      1.91 o 
   8   7   2        3.23        2.28      1.78 o 
  -6   8   2       42.59       44.58      4.58 o 
  -5   8   2       17.94       20.24      1.97 o 
  -4   8   2      114.21      115.81      3.85 o 
  -3   8   2      476.80      498.06      9.12 o 
  -2   8   2      514.78      509.07      7.12 o 
  -1   8   2      165.67      159.84      2.70 o 
   0   8   2      957.12      960.21     10.26 o 
   1   8   2      975.07      935.85     11.48 o 
   2   8   2       21.44       53.26      3.05 o 
   3   8   2      752.00      756.96     12.04 o 
   4   8   2      500.59      472.70      8.49 o 
   5   8   2      226.95      236.54      5.40 o 
   6   8   2       36.75       35.46      2.98 o 
   7   8   2       96.53       87.31      4.76 o 
  -6   9   2       12.61       15.27      2.03 o 
  -5   9   2       15.97       21.21      2.12 o 
  -4   9   2        0.01        0.83      1.13 o 
  -3   9   2       68.88       79.08      3.10 o 
  -2   9   2        1.38        3.68      2.46 o 
  -1   9   2      752.21      767.80     10.16 o 
   0   9   2       66.18       63.34      1.92 o 
   1   9   2      554.42      522.65      7.91 o 
   2   9   2      150.48      162.24      4.02 o 
   3   9   2      672.63      671.99     11.15 o 
   4   9   2      416.52      414.97      7.88 o 
   5   9   2      191.38      193.43      4.92 o 
   6   9   2       48.11       44.58      3.52 o 
   7   9   2      101.67      103.40      5.23 o 
  -5  10   2        5.25        6.40      1.59 o 
  -3  10   2       10.38        6.76      1.38 o 
  -2  10   2      470.94      439.16      6.91 o 
  -1  10   2        8.75       10.57      1.08 o 
   0  10   2      283.78      285.97      6.97 o 
   1  10   2      243.91      233.73      5.21 o 
   2  10   2      200.01      209.21      4.88 o 
   3  10   2      225.26      219.94      5.14 o 
   4  10   2      172.44      201.97      5.01 o 
   5  10   2       36.27       35.43      2.27 o 
   6  10   2        7.75        8.38      2.08 o 
  -4  11   2       72.27       90.19      5.75 o 
  -3  11   2      141.65      159.34      4.76 o 
  -2  11   2       27.61       34.35      2.49 o 
  -1  11   2       34.55       34.99      3.02 o 
   0  11   2        0.03        1.37      0.94 o 
   1  11   2      159.16      175.27      5.95 o 
   2  11   2        8.47        9.25      1.35 o 
   3  11   2       18.85       18.65      1.65 o 
   4  11   2      136.32      141.99      4.25 o 
   5  11   2        0.39        1.40      1.17 o 
  -3  12   2        0.62        3.35      1.16 o 
  -2  12   2       14.60       16.09      2.55 o 
  -1  12   2       31.40       39.05      3.49 o 
   0  12   2        2.83        4.11      1.00 o 
   1  12   2      240.37      251.29      4.94 o 
   2  12   2      300.35      320.98      6.95 o 
   3  12   2      374.82      393.90      8.83 o 
   4  12   2        9.51        9.79      1.59 o 
   0  13   2       43.45       41.53      3.65 o 
   1  13   2      130.54      144.88      3.71 o 
   2  13   2       15.89       12.02      1.42 o 
  -3 -12   3        4.53        5.26      2.15 o 
  -2 -12   3       91.23      101.39      5.76 o 
  -1 -12   3        5.88        3.28      1.91 o 
   0 -12   3       11.24       18.10      2.68 o 
   1 -12   3       22.19       25.77      3.15 o 
  -4 -11   3       12.73       10.12      2.61 o 
  -3 -11   3       79.51       93.04      5.53 o 
  -2 -11   3       11.25        5.13      1.94 o 
  -1 -11   3        0.05        1.34      1.71 o 
   0 -11   3        1.65        2.39      1.24 o 
   1 -11   3       86.78       72.46      4.46 o 
   2 -11   3        1.47        0.40      1.71 o 
   3 -11   3        1.23        0.61      2.16 o 
  -5 -10   3       68.49       87.21      5.40 o 
  -4 -10   3        7.14        7.81      2.21 o 
  -3 -10   3       14.83        8.11      2.18 o 
  -2 -10   3        1.88        0.36      1.76 o 
  -1 -10   3       14.43       16.37      1.66 o 
   0 -10   3      248.80      242.10      4.55 o 
   1 -10   3       63.51       61.52      1.82 o 
   2 -10   3      114.63      104.14      5.23 o 
   3 -10   3        7.68        7.78      1.53 o 
   4 -10   3        3.03        6.46      1.54 o 
  -6  -9   3       83.89       95.73      5.63 o 
  -5  -9   3        2.79        2.31      1.94 o 
  -4  -9   3        5.98        2.01      1.71 o 
  -3  -9   3       27.28       29.38      2.06 o 
  -2  -9   3      156.72      159.51      3.33 o 
  -1  -9   3        0.01        0.56      0.62 o 
   0  -9   3        1.36        0.93      0.67 o 
   1  -9   3      667.63      580.72      7.03 o 
   2  -9   3       59.76       61.21      2.75 o 
   3  -9   3       97.88       84.52      3.52 o 
   4  -9   3      130.80      129.51      4.41 o 
   5  -9   3      126.26      113.37      4.34 o 
  -7  -8   3      273.83      243.64      9.15 o 
  -6  -8   3        6.63        9.55      2.41 o 
  -5  -8   3        4.37        2.95      1.88 o 
  -4  -8   3        9.65        7.02      0.81 o 
  -3  -8   3      273.59      273.83      3.94 o 
  -2  -8   3       20.38       24.75      1.09 o 
  -1  -8   3        1.97        4.18      0.79 o 
   0  -8   3      435.91      411.78      5.99 o 
   1  -8   3       64.26       59.89      1.86 o 
   2  -8   3      232.49      219.71      3.41 o 
   3  -8   3       21.83       31.97      2.05 o 
   4  -8   3       58.36       61.34      2.90 o 
   5  -8   3       61.17       53.30      2.92 o 
   6  -8   3       30.55       28.80      2.50 o 
  -7  -7   3       24.93       20.24      2.78 o 
  -6  -7   3      504.29      533.41     10.52 o 
  -5  -7   3      411.93      410.79      6.27 o 
  -4  -7   3       16.87       18.83      1.83 o 
  -3  -7   3       32.32       41.08      1.31 o 
  -2  -7   3      244.69      247.35      5.54 o 
  -1  -7   3       78.26       95.94      1.85 o 
   0  -7   3        3.90        6.73      0.74 o 
   1  -7   3      312.92      307.62      4.16 o 
   2  -7   3      118.11      106.38      2.08 o 
   3  -7   3      273.65      262.25      5.88 o 
   4  -7   3      189.62      180.87      4.85 o 
   5  -7   3       17.39       21.98      1.93 o 
   6  -7   3      121.76      129.53      4.53 o 
   7  -7   3       90.96       90.00      4.01 o 
  -7  -6   3        0.15        1.07      0.78 o 
  -6  -6   3       60.12       61.17      2.10 o 
  -5  -6   3        4.88        5.96      0.80 o 
  -4  -6   3        8.93        9.13      0.91 o 
  -3  -6   3       86.97       79.85      1.70 o 
  -2  -6   3      155.68      132.76      2.16 o 
  -1  -6   3       57.57       53.67      1.24 o 
   0  -6   3       23.17       38.69      1.06 o 
   1  -6   3       13.44       12.70      0.82 o 
   2  -6   3       59.54       53.61      1.35 o 
   3  -6   3      198.36      206.43      2.99 o 
   4  -6   3      200.14      199.64      4.94 o 
   5  -6   3        1.41        3.34      1.16 o 
   6  -6   3       11.94       13.53      1.79 o 
   7  -6   3        1.22        3.67      1.44 o 
  -8  -5   3       44.63       50.21      3.69 o 
  -7  -5   3       41.72       39.54      2.58 o 
  -6  -5   3      212.10      221.42      4.91 o 
  -5  -5   3        2.07        4.97      0.73 o 
  -4  -5   3        2.40        0.78      0.67 o 
  -3  -5   3     1187.20     1296.15     13.08 o 
  -2  -5   3     1757.50     1816.89     17.74 o 
  -1  -5   3      497.86      463.76      5.13 o 
   0  -5   3      148.95      173.31      2.55 o 
   1  -5   3      903.87      782.68      9.57 o 
   2  -5   3       28.96       22.24      0.91 o 
   3  -5   3      344.74      342.47      4.19 o 
   4  -5   3        4.09        3.02      0.96 o 
   5  -5   3      139.55      138.30      4.09 o 
   6  -5   3       74.32       71.94      3.09 o 
   7  -5   3      195.41      210.71      5.90 o 
  -8  -4   3        0.03       -0.47      1.10 o 
  -7  -4   3        2.41        0.45      0.75 o 
  -6  -4   3      330.89      314.34      5.11 o 
  -5  -4   3       74.97       80.96      2.10 o 
  -4  -4   3       44.08       40.54      1.21 o 
  -3  -4   3     2168.64     2221.63     24.80 o 
  -2  -4   3      379.96      361.15      4.70 o 
  -1  -4   3     1179.41     1378.08     13.43 o 
   0  -4   3     2208.25     2339.15     25.66 o 
   1  -4   3       85.67      102.58      1.93 o 
   2  -4   3      165.84      199.18      2.73 o 
   3  -4   3      506.20      526.04      5.82 o 
   4  -4   3      152.67      145.89      3.84 o 
   5  -4   3        4.67        3.26      1.04 o 
   6  -4   3        0.01        0.24      0.98 o 
   7  -4   3        2.57        0.83      2.18 o 
   8  -4   3       46.15       53.24      3.52 o 
  -8  -3   3        4.58        8.78      1.63 o 
  -7  -3   3      111.79      119.25      3.71 o 
  -6  -3   3       52.91       58.57      1.90 o 
  -5  -3   3      207.71      235.24      4.12 o 
  -4  -3   3     1293.43     1279.04     15.44 o 
  -3  -3   3     1916.83     1947.82     21.74 o 
  -2  -3   3      104.99       98.46      1.81 o 
  -1  -3   3      899.29      800.33      7.95 o 
   0  -3   3       14.85       12.39      0.75 o 
   1  -3   3      115.28       99.84      1.77 o 
   2  -3   3      204.34      260.29      3.14 o 
   3  -3   3      911.97      905.26     10.88 o 
   4  -3   3       44.05       40.53      1.17 o 
   5  -3   3      154.59      135.69      6.18 o 
   6  -3   3      448.76      420.87      8.31 o 
   7  -3   3      151.65      161.01      4.76 o 
   8  -3   3       24.35       28.25      2.33 o 
  -8  -2   3       57.75       64.85      3.11 o 
  -7  -2   3      200.91      206.54      5.07 o 
  -6  -2   3      196.25      206.37      3.74 o 
  -5  -2   3       37.32       24.76      1.14 o 
  -4  -2   3       16.85       28.66      0.98 o 
  -3  -2   3        5.76        3.40      0.56 o 
  -2  -2   3      389.72      378.66      4.76 o 
  -1  -2   3      196.37      220.59      2.44 o 
   0  -2   3      700.98      674.35      9.60 o 
   1  -2   3      868.44     1019.84     11.65 o 
   2  -2   3     3180.93     3249.52     31.13 o 
   3  -2   3      133.92      129.62      2.21 o 
   4  -2   3       59.37       76.73      2.15 o 
   5  -2   3      327.01      334.31      9.95 o 
   6  -2   3      211.05      198.84      4.98 o 
   7  -2   3       13.17       14.13      1.62 o 
   8  -2   3        0.02        1.11      1.25 o 
  -9  -1   3       49.53       58.43      3.23 o 
  -8  -1   3       29.80       27.16      3.57 o 
  -7  -1   3       15.90       17.90      2.31 o 
  -6  -1   3     2352.69     2352.41     48.60 o 
  -5  -1   3      206.65      213.64      4.33 o 
  -4  -1   3      194.93      212.18      3.26 o 
  -3  -1   3      699.48      629.31      7.66 o 
  -2  -1   3      145.57       79.44      2.51 o 
  -1  -1   3      201.04      217.14      3.53 o 
   0  -1   3     6440.00     6273.62    120.76 o 
   1  -1   3     1040.70      951.71     10.82 o 
   2  -1   3      469.19      533.02      6.47 o 
   3  -1   3      920.98      962.42     11.31 o 
   4  -1   3      923.11      791.88      9.65 o 
   5  -1   3      835.16      799.91      9.95 o 
   6  -1   3      105.33       97.07      3.20 o 
   7  -1   3       32.43       30.44      2.00 o 
   8  -1   3      654.56      657.10     11.72 o 
  -8   0   3      198.42      159.58      6.90 o 
  -7   0   3       15.24       26.58      2.78 o 
  -6   0   3     1499.33     1551.61     33.32 o 
  -5   0   3       87.05      105.57      3.82 o 
  -4   0   3     7042.56     7328.52     69.77 o 
  -3   0   3     1355.33     1466.75     16.57 o 
  -2   0   3       13.75       15.42      2.09 o 
  -1   0   3       14.10        4.36      0.54 o 
   0   0   3     7076.84     6731.53     64.52 o 
   1   0   3      281.33      254.31      3.98 o 
   2   0   3      418.84      398.66     50.33 o 
   3   0   3      299.97      370.47      8.58 o 
   5   0   3      358.06      384.07      9.79 o 
   7   0   3        0.71        0.03      0.88 o 
   8   0   3      153.69      147.40      4.54 o 
  -8   1   3      147.26      125.82      6.10 o 
  -7   1   3        0.99        0.68      2.28 o 
  -6   1   3      713.84      731.04     12.56 o 
  -5   1   3        3.97        2.27      0.95 o 
  -4   1   3     3765.57     3840.32     36.86 o 
  -3   1   3     4429.69     4709.37     45.12 o 
  -2   1   3      136.29      131.39      1.70 o 
  -1   1   3     1484.43     1531.20     35.49 o 
   0   1   3        1.20        3.82      0.50 o 
   1   1   3     1161.54     1187.93     13.31 o 
   2   1   3     2673.38     2722.26     30.17 o 
   3   1   3      569.08      541.86     12.40 o 
   4   1   3      308.23      297.49      4.32 o 
   5   1   3        0.42       -0.14      0.53 o 
   6   1   3       11.86        7.74      0.96 o 
   7   1   3        1.32        0.52      0.78 o 
   8   1   3      152.89      165.08      8.21 o 
   9   1   3       19.06       23.73      3.18 o 
  -8   2   3       32.98       50.36      2.90 o 
  -7   2   3       29.02       34.11      2.29 o 
  -6   2   3      133.27      136.60      4.04 o 
  -5   2   3      303.31      262.27      5.63 o 
  -4   2   3        0.07        0.52      0.71 o 
  -3   2   3      799.84      797.62      9.56 o 
  -2   2   3        9.10        5.15      0.49 o 
  -1   2   3       67.01       75.49      2.35 o 
   0   2   3        2.33        1.33      0.45 o 
   1   2   3      162.71      188.47      3.20 o 
   2   2   3     2617.25     2604.52     25.03 o 
   3   2   3      262.74      251.74      3.49 o 
   4   2   3      167.93      171.24      2.84 o 
   5   2   3       35.52       48.11      1.53 o 
   6   2   3        0.07       -0.37      0.64 o 
   7   2   3       31.41       35.24      2.00 o 
   8   2   3       73.36       99.88      5.33 o 
   9   2   3       22.77       28.69      3.39 o 
  -8   3   3       71.85       82.86      3.78 o 
  -7   3   3       75.45       89.57      3.64 o 
  -6   3   3      258.95      260.66      6.05 o 
  -5   3   3      412.94      397.82      7.68 o 
  -4   3   3      167.96      169.33      4.02 o 
  -3   3   3      476.63      450.50      7.66 o 
  -2   3   3     2687.98     2456.01     34.38 o 
  -1   3   3      420.35      421.75      5.28 o 
   0   3   3       97.16       96.55      1.71 o 
   1   3   3     4547.09     4626.74     62.59 o 
   2   3   3      527.54      436.41      9.76 o 
   3   3   3      152.70      165.26      4.56 o 
   4   3   3      302.47      308.73      5.37 o 
   5   3   3      179.75      158.28      3.59 o 
   6   3   3        2.23        2.54      0.96 o 
   7   3   3        5.07        7.64      1.98 o 
   8   3   3        6.02        2.61      1.74 o 
  -8   4   3        0.00        0.34      1.35 o 
  -7   4   3      251.23      242.86      6.27 o 
  -6   4   3       56.68       51.17      3.89 o 
  -5   4   3      635.23      621.39     10.93 o 
  -4   4   3      434.57      446.44      8.07 o 
  -3   4   3      463.17      447.61      5.80 o 
  -2   4   3       64.42       60.34      1.88 o 
  -1   4   3      257.52      242.19      3.50 o 
   0   4   3     2072.58     2059.67     19.95 o 
   1   4   3      210.36      209.68      7.04 o 
   2   4   3      148.77      131.69      2.06 o 
   3   4   3     4591.11     4728.54     51.98 o 
   4   4   3        3.49        3.54      1.21 o 
   5   4   3       39.26       45.36      2.16 o 
   6   4   3      524.32      526.15     13.11 o 
   7   4   3      172.74      158.97      6.23 o 
   8   4   3        0.12        0.20      1.44 o 
  -8   5   3      113.50      109.65      4.84 o 
  -7   5   3      128.16      141.42      4.71 o 
  -6   5   3       68.08       59.57      2.87 o 
  -5   5   3      297.01      311.01      6.71 o 
  -4   5   3      165.78      160.90      4.08 o 
  -3   5   3      462.36      439.64      7.81 o 
  -2   5   3       15.06       16.11      1.14 o 
  -1   5   3      297.40      333.48      6.66 o 
   0   5   3       13.60       15.96      1.53 o 
   1   5   3       33.35       54.43      1.25 o 
   2   5   3      186.40      185.60      7.32 o 
   3   5   3       29.73       26.30      1.09 o 
   4   5   3      508.37      558.44      7.28 o 
   5   5   3        5.58        7.01      1.47 o 
   6   5   3       19.45       19.24      2.15 o 
   7   5   3       12.35       11.26      2.15 o 
   8   5   3       88.67       86.47      4.83 o 
  -7   6   3        3.86        4.41      1.47 o 
  -6   6   3        6.92        9.44      1.56 o 
  -5   6   3       40.24       36.48      2.25 o 
  -4   6   3       27.93       34.13      1.99 o 
  -3   6   3      369.02      351.72      6.70 o 
  -2   6   3      161.60      148.32      3.47 o 
  -1   6   3      490.35      479.91      6.36 o 
   0   6   3        5.69        6.86      0.58 o 
   1   6   3      794.88      781.84     10.09 o 
   2   6   3       87.94       98.78      3.90 o 
   3   6   3     1134.24     1184.53     13.98 o 
   4   6   3      458.71      416.49     11.13 o 
   5   6   3      186.34      191.62      6.37 o 
   6   6   3        8.58       10.46      1.88 o 
   7   6   3        0.58        1.61      1.54 o 
   8   6   3        5.60        8.85      2.08 o 
  -7   7   3       39.27       39.38      2.85 o 
  -6   7   3       14.62       20.84      2.04 o 
  -5   7   3      279.26      304.79      6.91 o 
  -4   7   3      323.76      319.74      6.75 o 
  -3   7   3      149.26      150.52      3.96 o 
  -2   7   3       27.86       28.67      1.62 o 
  -1   7   3       23.04       33.92      1.73 o 
   0   7   3       61.64       66.74      1.44 o 
   1   7   3       35.27       19.41      2.31 o 
   2   7   3        2.41        5.39      2.47 o 
   3   7   3      168.21      177.90      4.09 o 
   4   7   3        0.61        2.25      0.90 o 
   5   7   3      104.76       96.11      3.17 o 
   6   7   3      103.42       78.13      4.16 o 
   7   7   3        5.03        7.57      1.98 o 
   8   7   3        0.49        0.30      1.64 o 
  -6   8   3        0.06       -0.63      1.89 o 
  -4   8   3       96.73      100.20      3.54 o 
  -3   8   3      915.48      876.37     14.33 o 
  -2   8   3      935.40      932.76     14.71 o 
  -1   8   3       70.95       74.28      3.54 o 
   0   8   3      651.39      650.63      8.61 o 
   2   8   3     3358.42     3265.55     44.65 o 
   3   8   3     1602.75     1565.33     22.72 o 
   4   8   3      278.28      272.98      5.83 o 
   5   8   3      207.96      198.98      4.94 o 
   6   8   3       23.60       31.81      2.85 o 
   7   8   3       70.61       60.00      4.06 o 
  -6   9   3       70.02       80.91      7.29 o 
  -5   9   3       72.98       79.80      7.96 o 
  -4   9   3       85.90       81.06      3.28 o 
  -3   9   3       36.58       48.80      3.52 o 
  -2   9   3      118.39      110.15      3.80 o 
  -1   9   3     1271.69     1231.36     14.33 o 
   0   9   3        0.95        1.73      0.59 o 
   1   9   3     1342.06     1272.84     18.94 o 
   2   9   3       24.10       31.57      1.82 o 
   3   9   3       74.67       84.71      4.66 o 
   4   9   3        0.34        1.75      0.98 o 
   5   9   3      214.70      205.76      5.18 o 
   6   9   3        0.32       -1.41      1.37 o 
   7   9   3        0.20        1.64      1.68 o 
  -5  10   3       12.12       13.68      1.93 o 
  -4  10   3     1004.60     1073.77     17.96 o 
  -3  10   3       29.85       26.18      2.01 o 
  -2  10   3       36.75       59.17      2.19 o 
  -1  10   3      329.53      327.29      7.29 o 
   0  10   3      222.76      232.08      5.29 o 
   1  10   3        0.29        1.99      0.98 o 
   2  10   3      194.96      201.53      9.33 o 
   3  10   3       86.34       83.83      5.56 o 
   4  10   3      140.92      137.18      4.04 o 
   5  10   3       14.86       12.37      1.60 o 
   6  10   3       26.07       24.20      2.92 o 
  -4  11   3       76.80       68.19      5.23 o 
  -3  11   3      210.42      235.96      5.95 o 
  -2  11   3       52.93       53.43      2.15 o 
  -1  11   3      118.91      116.44      5.43 o 
   0  11   3       61.09       50.03      2.44 o 
   1  11   3        0.73        1.77      0.99 o 
   2  11   3      137.92      140.71      7.52 o 
   3  11   3       43.86       51.91      2.56 o 
   4  11   3       85.48       84.60      3.29 o 
   5  11   3      282.39      290.70      6.74 o 
  -3  12   3        6.81        3.49      1.88 o 
  -2  12   3        0.37        1.24      1.74 o 
  -1  12   3      358.55      369.69     11.33 o 
   0  12   3      118.06      135.42      4.19 o 
   1  12   3       63.74       68.86      3.44 o 
   2  12   3        1.03        1.05      1.05 o 
   3  12   3       95.21      111.05      3.79 o 
   4  12   3       11.47       13.34      1.74 o 
   0  13   3        3.15        5.90      2.01 o 
   1  13   3       50.09       56.79      3.37 o 
   2  13   3       52.79       57.46      2.87 o 
  -2 -12   4       14.87       23.06      3.22 o 
  -1 -12   4        8.41       12.23      2.58 o 
   0 -12   4       68.71       77.09      4.83 o 
   1 -12   4       22.34       37.97      3.75 o 
  -4 -11   4        0.90       -1.31      1.61 o 
  -3 -11   4       19.00       27.35      3.28 o 
  -2 -11   4       24.44       25.32      2.16 o 
  -1 -11   4       44.44       40.82      2.50 o 
   0 -11   4       20.28       22.38      1.56 o 
   1 -11   4       54.98       57.91      2.80 o 
   2 -11   4        0.54        1.94      1.88 o 
   3 -11   4        7.68        6.70      2.38 o 
  -5 -10   4       27.90       38.04      3.89 o 
  -4 -10   4       35.96       38.31      3.69 o 
  -3 -10   4       10.29       10.02      1.58 o 
  -2 -10   4      139.48      147.24      4.55 o 
  -1 -10   4        3.84        5.59      1.24 o 
   0 -10   4      385.47      337.08      7.05 o 
   1 -10   4       19.62       12.24      1.21 o 
   2 -10   4       26.54       30.30      3.22 o 
   3 -10   4        0.44       -0.94      1.32 o 
   4 -10   4      129.01      129.45      4.57 o 
  -6  -9   4       19.59       20.08      3.12 o 
  -5  -9   4        0.24        1.07      1.68 o 
  -4  -9   4       11.73       19.76      1.88 o 
  -3  -9   4       13.85        6.06      1.35 o 
  -2  -9   4       32.79       23.27      1.84 o 
  -1  -9   4       92.29       69.75      2.81 o 
   0  -9   4       12.60       14.83      1.42 o 
   1  -9   4      121.34      116.54      3.29 o 
   2  -9   4      264.73      249.61      4.61 o 
   3  -9   4      122.05      100.97      3.70 o 
   4  -9   4       22.38       19.09      1.94 o 
   5  -9   4       63.31       58.44      3.20 o 
  -7  -8   4        0.34        2.82      2.08 o 
  -6  -8   4       16.87       20.95      2.85 o 
  -5  -8   4        1.84        0.97      1.13 o 
  -4  -8   4       72.26       68.32      2.99 o 
  -3  -8   4        0.47       -0.87      0.91 o 
  -2  -8   4      126.15      138.20      2.93 o 
  -1  -8   4      281.85      246.53      3.74 o 
   0  -8   4      214.21      195.53      3.59 o 
   1  -8   4       58.97       75.20      1.81 o 
   2  -8   4       52.05       46.88      1.71 o 
   3  -8   4       45.53       40.04      2.32 o 
   4  -8   4      236.99      223.98      5.83 o 
   5  -8   4      191.37      194.15      5.59 o 
   6  -8   4       30.04       43.47      5.43 o 
  -7  -7   4      216.06      251.71      8.98 o 
  -6  -7   4       55.55       50.21      3.96 o 
  -5  -7   4      113.00      103.89      3.82 o 
  -4  -7   4        3.72        7.88      1.15 o 
  -3  -7   4       34.65       26.98      1.11 o 
  -2  -7   4      246.68      271.27      3.66 o 
  -1  -7   4      227.66      201.94      2.92 o 
   0  -7   4      280.30      262.18      4.16 o 
   1  -7   4       98.61       96.59      2.76 o 
   2  -7   4       22.72       21.77      1.02 o 
   3  -7   4       63.38       67.70      5.53 o 
   4  -7   4      260.31      262.17      6.19 o 
   5  -7   4       37.34       36.44      2.60 o 
   6  -7   4      171.55      168.57      5.24 o 
  -6  -6   4       23.79       23.21      1.65 o 
  -5  -6   4      291.03      304.24      4.36 o 
  -4  -6   4       51.75       55.57      1.79 o 
  -3  -6   4       55.06       39.23      1.18 o 
  -2  -6   4        0.01        4.67      0.97 o 
  -1  -6   4      100.65      110.70      1.85 o 
   0  -6   4      117.80      111.37      2.25 o 
   1  -6   4     2028.19     1977.34     22.75 o 
   2  -6   4      245.15      250.52      3.50 o 
   3  -6   4       96.02       99.47      1.94 o 
   4  -6   4      155.78      142.88      4.12 o 
   5  -6   4      219.66      204.61      5.34 o 
   6  -6   4      196.49      191.17      5.41 o 
   7  -6   4       24.50       35.18      2.62 o 
  -7  -5   4       12.58       22.16      1.46 o 
  -6  -5   4        0.44        0.54      0.97 o 
  -5  -5   4      158.17      157.70      3.18 o 
  -4  -5   4      172.13      183.90      3.32 o 
  -3  -5   4      737.91      783.62      9.72 o 
  -2  -5   4        0.27        0.77      0.35 o 
  -1  -5   4       17.94       11.26      0.71 o 
   0  -5   4       12.86        7.07      0.58 o 
   1  -5   4      296.04      324.14      4.67 o 
   2  -5   4        3.34        1.46      0.53 o 
   3  -5   4       42.10       47.10      1.44 o 
   4  -5   4        0.01        0.21      0.86 o 
   5  -5   4      354.90      335.97      7.15 o 
   6  -5   4        8.88       11.68      1.59 o 
   7  -5   4      316.17      313.75      7.52 o 
  -8  -4   4       60.10       56.10      2.76 o 
  -7  -4   4        1.16        0.67      0.79 o 
  -6  -4   4       66.06       65.39      2.05 o 
  -5  -4   4     1713.85     1791.80     25.68 o 
  -4  -4   4      970.82     1003.45     12.11 o 
  -3  -4   4       19.84       24.40      1.06 o 
  -2  -4   4     3531.42     3683.70     34.84 o 
  -1  -4   4       38.93       27.08      0.74 o 
   0  -4   4     3047.41     3344.92     44.93 o 
   1  -4   4      299.14      348.41      4.77 o 
   2  -4   4       22.14       24.13      0.85 o 
   3  -4   4      254.78      254.73      3.30 o 
   4  -4   4       78.72       76.75      2.71 o 
   5  -4   4      213.83      180.21      4.63 o 
   6  -4   4       24.93       25.76      2.31 o 
   7  -4   4      102.01      114.18      4.06 o 
   8  -4   4        5.88        1.03      1.32 o 
  -8  -3   4       35.06       44.40      2.55 o 
  -7  -3   4        0.47        0.73      0.97 o 
  -6  -3   4       60.85       63.36      2.00 o 
  -5  -3   4      321.15      277.45      3.82 o 
  -4  -3   4      219.91      193.26      3.23 o 
  -3  -3   4      914.27      918.31     10.83 o 
  -2  -3   4      262.11      280.05      3.82 o 
  -1  -3   4     2596.03     2547.56     33.30 o 
   0  -3   4     2192.33     2355.62     31.84 o 
   1  -3   4      243.56      227.73      3.29 o 
   2  -3   4      163.62      111.64      1.78 o 
   3  -3   4      125.93       99.50      1.99 o 
   4  -3   4      235.03      225.09      3.55 o 
   5  -3   4      783.11      775.24     12.88 o 
   6  -3   4       12.59        8.33      1.33 o 
   7  -3   4      201.43      196.14      5.37 o 
   8  -3   4       81.79       74.88      3.49 o 
  -8  -2   4      249.25      270.77     19.78 o 
  -7  -2   4      163.27      163.30      4.44 o 
  -6  -2   4       10.54       15.12      1.08 o 
  -5  -2   4      143.14      158.50      2.55 o 
  -4  -2   4      130.88      130.56      2.12 o 
  -3  -2   4        0.84        0.17      0.34 o 
  -2  -2   4        6.40        8.94      0.53 o 
  -1  -2   4      268.81      288.26      3.65 o 
   0  -2   4        3.65        9.87      1.83 o 
   1  -2   4        0.75        1.18      0.37 o 
   2  -2   4     2979.30     3224.38     30.98 o 
   3  -2   4        0.21        0.23      0.41 o 
   4  -2   4      188.62      190.93      3.10 o 
   5  -2   4      184.75      181.09      4.34 o 
   6  -2   4       11.95        7.82      1.26 o 
   7  -2   4        4.95        4.47      1.58 o 
   8  -2   4       40.99       41.84      2.68 o 
  -8  -1   4      414.90      418.83     12.97 o 
  -7  -1   4       97.91       95.62      4.83 o 
  -6  -1   4     1124.08     1142.10     25.47 o 
  -5  -1   4      403.96      419.23      5.76 o 
  -4  -1   4       42.79       28.23      1.09 o 
  -3  -1   4      213.15      211.81      3.31 o 
  -2  -1   4     2014.61     1878.87     35.70 o 
  -1  -1   4       59.42       79.53      2.28 o 
   0  -1   4      974.60      958.54     11.89 o 
   1  -1   4        7.48        5.73      0.42 o 
   2  -1   4     2116.89     2040.38     22.95 o 
   3  -1   4      831.53      815.99      9.80 o 
   4  -1   4      300.74      312.12      4.44 o 
   5  -1   4        6.17       10.27      0.79 o 
   6  -1   4     1180.00     1202.90     18.73 o 
   7  -1   4      320.21      317.89     11.85 o 
   8  -1   4        3.55        1.14      1.03 o 
  -8   0   4     1163.65     1158.35     27.15 o 
  -7   0   4        0.01        1.11      1.44 o 
  -6   0   4      361.90      347.71      9.99 o 
  -5   0   4        0.76        2.27      0.51 o 
  -4   0   4      253.16      294.29      4.10 o 
  -3   0   4     1172.42     1250.91     14.33 o 
  -2   0   4      161.86      197.47      3.37 o 
  -1   0   4      452.47      473.48     50.39 o 
   0   0   4     1277.42     1270.37     14.18 o 
   1   0   4      373.69      326.36      4.65 o 
   2   0   4     1744.21     1807.64     28.13 o 
   3   0   4        0.53        2.48      0.87 o 
   4   0   4       46.11       33.11      2.18 o 
   5   0   4      121.79       82.96      3.52 o 
   6   0   4      186.73      160.30      4.12 o 
   7   0   4        5.64        4.33      0.87 o 
   8   0   4      323.75      343.13      9.94 o 
  -8   1   4       57.40       56.38      4.26 o 
  -7   1   4       99.78       83.16      4.56 o 
  -6   1   4     2930.81     2950.93     42.72 o 
  -5   1   4     1825.57     1878.50     27.73 o 
  -4   1   4      321.51      313.89      3.76 o 
  -3   1   4      424.25      444.70      4.90 o 
  -2   1   4       18.81        8.89      0.52 o 
  -1   1   4       73.55      104.35      1.99 o 
   0   1   4     7755.78     7587.07    101.38 o 
   1   1   4      410.47      376.14     53.81 o 
   2   1   4        5.73       12.31      0.59 o 
   3   1   4       12.71        8.12      0.65 o 
   4   1   4     1969.00     1901.72     26.74 o 
   5   1   4       26.45       33.07      1.33 o 
   6   1   4     1141.30     1165.65     14.54 o 
   7   1   4       91.02       87.50      4.93 o 
   8   1   4      294.78      301.74      5.62 o 
  -8   2   4       16.79       17.26      2.82 o 
  -7   2   4        0.63       -0.22      1.07 o 
  -6   2   4      171.89      179.45      4.80 o 
  -5   2   4      175.66      193.40      4.70 o 
  -4   2   4      135.26      147.15      2.45 o 
  -3   2   4       34.31       42.20      1.09 o 
  -2   2   4     2816.72     2921.98     32.59 o 
  -1   2   4     1864.56     1843.73     20.69 o 
   0   2   4      499.36      447.28      6.64 o 
   1   2   4     1556.06     1634.57     22.12 o 
   2   2   4      404.04      326.31      3.58 o 
   3   2   4       56.76       67.74      1.39 o 
   4   2   4       82.44       90.57      1.89 o 
   5   2   4        3.17        0.84      0.54 o 
   6   2   4      278.52      273.49      4.57 o 
   7   2   4      106.74      109.30      2.87 o 
   8   2   4       59.22       52.45      4.12 o 
  -8   3   4      127.33      110.07      4.30 o 
  -7   3   4      119.85      130.22      4.35 o 
  -6   3   4      149.29      148.06      4.37 o 
  -5   3   4      438.96      462.19      8.61 o 
  -4   3   4      125.71      110.69      3.15 o 
  -3   3   4      208.31      193.01      2.91 o 
  -2   3   4     1268.79     1448.28     16.59 o 
  -1   3   4     3057.37     3118.27     34.59 o 
   0   3   4      542.30      494.61      5.16 o 
   2   3   4     1377.00     1549.75     21.40 o 
   3   3   4      364.25      296.26      3.47 o 
   4   3   4        2.71        1.39      0.46 o 
   5   3   4        6.15        7.91      0.95 o 
   6   3   4      129.87      132.91      2.80 o 
   7   3   4       98.68       94.15      4.76 o 
   8   3   4       88.17      106.42      5.46 o 
  -8   4   4       45.20       40.74      2.88 o 
  -7   4   4       25.02       14.21      1.79 o 
  -6   4   4      146.19      141.54      4.33 o 
  -5   4   4        5.76       10.00      2.68 o 
  -4   4   4      312.06      344.31      6.69 o 
  -3   4   4       10.85        8.57      1.65 o 
  -2   4   4      306.08      289.85      6.67 o 
  -1   4   4      461.50      519.01      6.51 o 
   0   4   4     1342.34     1478.14     14.51 o 
   1   4   4     7923.46     8260.42     88.80 o 
   2   4   4     1218.13     1356.25     19.04 o 
   3   4   4     1171.72     1204.55     14.02 o 
   4   4   4      310.94      310.35      5.82 o 
   5   4   4       36.59       48.29      1.81 o 
   6   4   4       23.40       28.89      2.58 o 
   7   4   4        0.05        0.13      1.37 o 
   8   4   4        7.84       11.90      2.35 o 
  -8   5   4       46.22       52.76      3.21 o 
  -7   5   4      140.03      141.13      4.74 o 
  -6   5   4       50.29       45.82      2.53 o 
  -5   5   4       98.74       96.81      5.14 o 
  -4   5   4       56.00       56.41      2.40 o 
  -3   5   4      649.30      597.91      9.95 o 
  -2   5   4      424.91      448.41      7.54 o 
  -1   5   4      312.90      281.74      4.05 o 
   0   5   4     1717.43     1904.08     18.63 o 
   1   5   4     2246.62     2288.72     29.44 o 
   2   5   4       65.52       63.80      3.12 o 
   3   5   4       27.90       15.51      0.62 o 
   4   5   4       13.49       20.62      1.42 o 
   5   5   4       11.50       15.38      1.91 o 
   6   5   4      163.15      157.83      5.97 o 
   7   5   4      263.80      226.38      7.74 o 
   8   5   4        4.83        4.69      1.78 o 
  -7   6   4        2.84        3.33      1.64 o 
  -6   6   4       67.99       55.83      2.86 o 
  -5   6   4        2.54        3.59      1.66 o 
  -4   6   4       83.90       74.95      5.58 o 
  -3   6   4      424.92      415.45      7.60 o 
  -2   6   4      186.84      171.11      3.80 o 
  -1   6   4      752.74      717.25      8.96 o 
   0   6   4      618.18      622.07      6.74 o 
   1   6   4     1095.29     1144.55     13.38 o 
   2   6   4      469.80      516.39      8.08 o 
   3   6   4       73.96       83.30      2.57 o 
   4   6   4       32.02       19.03      1.84 o 
   5   6   4      249.05      251.88      7.71 o 
   6   6   4        0.02       -1.01      1.21 o 
   7   6   4      107.30      106.69      5.26 o 
   8   6   4        0.02        1.98      1.61 o 
  -7   7   4       91.41      103.83      7.91 o 
  -6   7   4      237.83      224.84      6.07 o 
  -5   7   4      284.20      264.63      6.33 o 
  -4   7   4       89.95      111.76      4.63 o 
  -3   7   4       12.12       34.05      2.88 o 
  -2   7   4      332.10      312.14      5.96 o 
  -1   7   4     1144.87     1094.82     11.50 o 
   0   7   4      276.96      285.52      3.66 o 
   1   7   4      813.74      838.74     10.26 o 
   2   7   4      176.13      180.78      5.55 o 
   3   7   4       56.30       50.94      2.13 o 
   4   7   4      453.47      431.85      7.90 o 
   5   7   4       98.28      101.44      3.27 o 
   6   7   4        4.46        2.28      1.44 o 
   7   7   4       13.42       10.76      2.25 o 
   8   7   4        7.77        9.59      2.18 o 
  -6   8   4        1.19        0.66      1.34 o 
  -5   8   4     1132.02     1112.58     18.41 o 
  -4   8   4      363.08      341.23      7.20 o 
  -3   8   4        4.12       14.75      2.21 o 
  -2   8   4      334.98      366.32      6.90 o 
  -1   8   4      628.14      605.69      7.05 o 
   0   8   4     1560.67     1554.06     15.82 o 
   1   8   4     2599.45     2507.98     28.40 o 
   2   8   4      122.27      126.20      3.67 o 
   3   8   4        0.04        0.10      0.78 o 
   4   8   4       45.17       45.63      2.93 o 
   5   8   4      224.58      220.73      5.32 o 
   6   8   4       45.97       51.78      3.55 o 
   7   8   4       24.94       23.23      2.75 o 
  -6   9   4       95.35      111.37      4.39 o 
  -5   9   4      321.51      306.03      8.18 o 
  -4   9   4      278.80      292.91      6.67 o 
  -3   9   4     1421.59     1436.77     22.15 o 
  -2   9   4       53.65       64.52      2.57 o 
   0   9   4       20.28       17.70      0.93 o 
   1   9   4      629.16      593.98     12.10 o 
   2   9   4      173.64      180.02      4.38 o 
   3   9   4       46.24       49.59      2.31 o 
   4   9   4      173.39      157.22      4.30 o 
   5   9   4        0.15       -0.43      0.89 o 
   6   9   4       23.30       31.87      3.02 o 
   7   9   4        0.27        1.11      1.64 o 
  -5  10   4       23.85       23.72      2.90 o 
  -4  10   4       59.74       74.77      3.38 o 
  -3  10   4       58.13       52.41      2.83 o 
  -2  10   4      419.32      420.05      6.64 o 
  -1  10   4        7.77       11.36      1.10 o 
   0  10   4      236.18      219.69      5.14 o 
   1  10   4      419.85      397.67      7.65 o 
   2  10   4      162.64      158.45      6.72 o 
   3  10   4       11.90       15.54      1.56 o 
   4  10   4       12.40       10.01      3.37 o 
   5  10   4        0.52        0.74      1.09 o 
   6  10   4       32.56       37.47      3.42 o 
  -4  11   4      204.64      203.12     12.47 o 
  -3  11   4       10.53        6.64      1.21 o 
  -2  11   4        7.42        5.36      1.84 o 
  -1  11   4       45.12       60.57      4.02 o 
   0  11   4        8.47        6.33      1.78 o 
   1  11   4       93.85       97.81      3.37 o 
   2  11   4       14.41       15.12      1.56 o 
   3  11   4       14.74       17.40      1.68 o 
   4  11   4        5.53        5.41      1.29 o 
   5  11   4       15.43       15.75      1.81 o 
  -3  12   4      282.89      318.38     10.66 o 
  -2  12   4       11.48        9.85      2.21 o 
  -1  12   4       11.67       18.50      2.71 o 
   0  12   4      325.48      293.06      6.68 o 
   1  12   4       11.39        9.98      1.52 o 
   2  12   4      257.12      279.10      6.48 o 
   3  12   4      700.13      728.81     12.82 o 
   4  12   4        2.74        3.46      1.31 o 
   0  13   4       22.99       29.04      2.22 o 
   1  13   4        0.00        0.33      1.09 o 
   2  13   4       38.34       38.07      2.46 o 
  -1 -12   5        7.83        3.12      1.98 o 
   0 -12   5      156.79      173.73      5.14 o 
  -4 -11   5       14.56       12.74      2.78 o 
  -3 -11   5       24.31       13.53      1.92 o 
  -2 -11   5       39.58       31.73      2.37 o 
  -1 -11   5        2.82        1.16      1.19 o 
   0 -11   5        0.43       -0.47      0.83 o 
   1 -11   5       28.88       24.86      2.58 o 
   2 -11   5        0.70       -1.47      1.47 o 
   3 -11   5       21.61       25.24      3.28 o 
  -5 -10   5        3.84        2.88      2.08 o 
  -4 -10   5        3.31        4.72      3.49 o 
  -3 -10   5        3.43        1.90      1.25 o 
  -2 -10   5      210.67      187.78      7.93 o 
  -1 -10   5       60.88       53.54      8.04 o 
   0 -10   5        0.26        1.92      1.13 o 
   1 -10   5      124.62      111.81      3.00 o 
   2 -10   5      111.72      114.33      5.73 o 
   3 -10   5        1.39        1.61      1.91 o 
   4 -10   5      238.17      245.46      6.67 o 
  -6  -9   5        4.65        0.13      1.81 o 
  -5  -9   5       69.94       68.37      8.35 o 
  -4  -9   5       42.65       32.36      2.32 o 
  -3  -9   5        0.49        0.93      1.08 o 
  -2  -9   5       89.55       73.51      3.03 o 
  -1  -9   5       11.47       18.13      1.88 o 
   0  -9   5       16.57       18.88      1.62 o 
   1  -9   5      220.56      181.05      4.14 o 
   2  -9   5        7.60        8.36      1.31 o 
   3  -9   5       33.97       33.25      4.39 o 
   4  -9   5        2.84        1.93      1.22 o 
   5  -9   5        0.02        0.24      1.25 o 
  -6  -8   5        8.75        8.11      2.25 o 
  -5  -8   5      101.99       97.06      3.68 o 
  -4  -8   5        5.41        8.98      2.16 o 
  -3  -8   5       18.83       11.76      1.54 o 
  -2  -8   5      293.39      264.58      5.98 o 
  -1  -8   5       69.15       71.34      2.77 o 
   0  -8   5      455.70      459.11      8.33 o 
   1  -8   5       16.85        8.25      1.25 o 
   2  -8   5      537.21      518.79      6.52 o 
   3  -8   5      603.63      559.45     14.41 o 
   4  -8   5      158.78      175.60      5.08 o 
   5  -8   5       26.00       23.85      2.78 o 
   6  -8   5        0.15        0.49      1.32 o 
  -7  -7   5       24.25       33.08      3.49 o 
  -6  -7   5        3.84        8.86      1.49 o 
  -5  -7   5        4.62        4.07      1.36 o 
  -4  -7   5      155.40      172.79      4.61 o 
  -3  -7   5       20.47       21.41      1.89 o 
  -2  -7   5       52.03       53.77      3.65 o 
  -1  -7   5      221.25      214.19      3.02 o 
   0  -7   5      212.69      205.98      3.53 o 
   1  -7   5      189.82      198.52      4.36 o 
   2  -7   5      129.05      119.97      2.34 o 
   3  -7   5      174.07      153.98      6.92 o 
   4  -7   5       18.02       16.22      1.69 o 
   5  -7   5      256.63      255.34      6.43 o 
   6  -7   5       90.58       84.11      3.77 o 
  -7  -6   5       31.93        2.55      1.24 o 
  -6  -6   5      163.42      171.96      3.79 o 
  -5  -6   5        6.69        2.01      1.14 o 
  -4  -6   5       88.51       90.98      2.27 o 
  -3  -6   5      529.52      547.96      7.35 o 
  -2  -6   5      117.03      122.48      2.00 o 
  -1  -6   5      411.85      389.29      4.56 o 
   0  -6   5       52.74       57.88      1.56 o 
   1  -6   5        2.87        3.84      0.80 o 
   2  -6   5       64.16       62.22      1.67 o 
   3  -6   5      539.99      520.03      6.21 o 
   4  -6   5     1058.51      989.74     25.29 o 
   5  -6   5      375.56      411.38      8.52 o 
   6  -6   5       11.98       10.40      1.66 o 
   7  -6   5       58.22       55.03      3.14 o 
  -7  -5   5      142.26      135.71      4.15 o 
  -6  -5   5      131.52      120.49      2.83 o 
  -5  -5   5      453.40      471.12      5.89 o 
  -4  -5   5      754.30      774.65     10.47 o 
  -3  -5   5        8.13       15.43      0.90 o 
  -2  -5   5      150.89      177.27      2.43 o 
  -1  -5   5      216.90      234.03      2.92 o 
   0  -5   5       85.46      123.56      2.25 o 
   1  -5   5       57.61       72.57      2.13 o 
   2  -5   5        0.01        0.59      0.42 o 
   3  -5   5      419.64      417.20      5.09 o 
   4  -5   5        8.11        5.60      1.11 o 
   5  -5   5      149.94      157.20      4.47 o 
   6  -5   5       37.12       37.20      2.45 o 
   7  -5   5      364.87      365.36     16.32 o 
  -8  -4   5       80.98       74.81      4.59 o 
  -7  -4   5      446.30      471.30      7.20 o 
  -6  -4   5      444.58      418.78      5.47 o 
  -5  -4   5       84.33       68.32      3.60 o 
  -4  -4   5     1769.53     1732.32     19.86 o 
  -3  -4   5        1.61        5.23      0.61 o 
  -2  -4   5      601.77      639.89      9.18 o 
  -1  -4   5       22.49       16.43      0.56 o 
   0  -4   5     1161.97     1220.16     17.38 o 
   1  -4   5     1023.95     1036.35     14.86 o 
   2  -4   5      618.06      621.61      7.84 o 
   3  -4   5        0.44        0.86      0.41 o 
   4  -4   5       36.54       45.86      2.16 o 
   5  -4   5      324.57      350.02      7.23 o 
   6  -4   5       20.22       16.82      1.75 o 
   7  -4   5      322.30      319.75      7.47 o 
   8  -4   5       61.43       66.55      3.48 o 
  -8  -3   5       36.49       47.76      2.65 o 
  -7  -3   5        7.46       14.55      1.60 o 
  -6  -3   5       55.40       65.32      1.74 o 
  -5  -3   5       16.31       22.24      1.03 o 
  -4  -3   5       72.09       56.27      3.41 o 
  -3  -3   5      680.71      713.51      8.70 o 
  -2  -3   5       70.88       96.84      1.97 o 
  -1  -3   5        7.01        5.76      0.29 o 
   0  -3   5      438.66      425.85      6.80 o 
   1  -3   5      122.18       94.25      2.22 o 
   2  -3   5       21.70       27.13      1.01 o 
   3  -3   5      273.43      289.48      4.29 o 
   4  -3   5       36.62       37.20      1.30 o 
   5  -3   5      251.05      245.55      5.51 o 
   6  -3   5       38.46       40.72      5.71 o 
   7  -3   5      227.67      235.39      5.98 o 
   8  -3   5       44.77       50.11      2.90 o 
  -8  -2   5        3.94        1.89      1.34 o 
  -7  -2   5       16.35       14.13      1.54 o 
  -6  -2   5       53.35       53.36      1.55 o 
  -5  -2   5      485.21      470.67      5.62 o 
  -4  -2   5      208.55      200.19      2.84 o 
  -3  -2   5       22.82       18.19      0.83 o 
  -2  -2   5      950.08      885.34     10.23 o 
  -1  -2   5      333.51      365.31      5.91 o 
   0  -2   5     1343.73     1441.91     19.92 o 
   1  -2   5      174.72      187.29      3.42 o 
   2  -2   5      158.81      142.48      2.36 o 
   3  -2   5      704.60      781.90      9.60 o 
   4  -2   5      621.45      602.83      7.77 o 
   5  -2   5      734.57      726.77     12.03 o 
   6  -2   5       29.18       26.67      1.81 o 
   7  -2   5        9.33        8.86      1.48 o 
   8  -2   5        0.23       -0.97      0.96 o 
  -8  -1   5      548.85      512.90     17.08 o 
  -7  -1   5      109.05      105.48      5.06 o 
  -6  -1   5      105.45       98.94      4.63 o 
  -5  -1   5       15.53       12.80      0.84 o 
  -4  -1   5      559.38      565.28      8.67 o 
  -3  -1   5        6.74        9.35      0.65 o 
  -2  -1   5      856.46      846.29     41.49 o 
  -1  -1   5      612.77      632.43     13.59 o 
   0  -1   5      158.15      122.41      3.23 o 
   1  -1   5      462.58      448.74      5.44 o 
   2  -1   5      914.80      907.32     13.04 o 
   3  -1   5      650.37      665.97      8.24 o 
   4  -1   5     1809.80     1898.61     21.82 o 
   5  -1   5       26.41       25.21      1.23 o 
   6  -1   5      947.10      936.11     15.09 o 
   7  -1   5       49.52       48.16      2.28 o 
   8  -1   5       30.71       44.48      2.22 o 
  -8   0   5      457.93      424.66     12.80 o 
  -7   0   5        0.68        0.00      1.44 o 
  -6   0   5      104.25       94.02      4.66 o 
  -5   0   5      204.54      189.75      4.24 o 
  -4   0   5       17.84       22.52      3.87 o 
  -3   0   5      220.94      235.09      3.41 o 
  -2   0   5      291.92      302.34      4.85 o 
  -1   0   5      813.17      893.87     12.58 o 
   0   0   5      305.55      329.09      3.57 o 
   1   0   5      450.81      387.02      5.75 o 
   2   0   5        0.50        0.25      0.38 o 
   3   0   5        5.29        3.08      0.52 o 
   4   0   5     1367.75     1423.41     16.75 o 
   5   0   5      109.05       97.12      2.32 o 
   6   0   5      170.53      175.47      3.55 o 
   7   0   5       19.08       19.57      1.38 o 
   8   0   5      133.04      136.01      3.58 o 
  -8   1   5      469.08      408.01     12.40 o 
  -7   1   5      120.77      116.57      5.50 o 
  -6   1   5      231.07      208.88      7.34 o 
  -5   1   5        1.39        6.17      1.54 o 
  -4   1   5       98.66       92.88      1.78 o 
  -3   1   5       81.71       99.83      1.79 o 
  -2   1   5     4336.27     4301.81     47.39 o 
  -1   1   5       23.12       17.69      0.74 o 
   0   1   5        0.41       -0.48      0.32 o 
   1   1   5     1763.33     1845.59     34.69 o 
   2   1   5     1726.66     1692.51     16.51 o 
   3   1   5        4.67        3.07      0.48 o 
   4   1   5      115.34      110.27      2.19 o 
   5   1   5        0.53        0.76      0.60 o 
   6   1   5     1138.81     1140.38     14.26 o 
   7   1   5       53.48       47.81      2.30 o 
   8   1   5      162.75      162.00      9.65 o 
  -8   2   5      105.81      117.11      6.03 o 
  -7   2   5      185.90      183.51      7.17 o 
  -6   2   5       36.70       40.47      2.60 o 
  -5   2   5        1.63        3.55      1.08 o 
  -4   2   5        0.03        0.87      0.52 o 
  -3   2   5       33.28       27.57      0.98 o 
  -2   2   5     2024.90     2376.67     26.71 o 
  -1   2   5        6.44       12.98      0.62 o 
   0   2   5      291.11      323.27     26.53 o 
   1   2   5      153.17      196.27      3.44 o 
   2   2   5       55.79       28.36      0.78 o 
   3   2   5       12.04        7.55      0.66 o 
   4   2   5        4.16        7.72      0.66 o 
   5   2   5        7.45        5.99      0.95 o 
   6   2   5        7.00        4.03      0.80 o 
   7   2   5       99.02      101.50      2.68 o 
   8   2   5       33.20       35.06      3.45 o 
  -8   3   5       39.84       51.01      4.22 o 
  -7   3   5       51.63       52.35      3.05 o 
  -6   3   5      122.78      113.10      4.99 o 
  -5   3   5        1.98       -1.26      0.91 o 
  -4   3   5     1704.90     1632.87     28.79 o 
  -3   3   5      969.36      963.89     11.53 o 
  -2   3   5        4.18        1.25      0.39 o 
  -1   3   5     4149.46     4228.87     46.69 o 
   0   3   5       79.46       96.78      2.41 o 
   1   3   5     2029.90     2030.07     40.80 o 
   2   3   5      420.01      413.86      5.23 o 
   3   3   5      109.63      106.27      2.64 o 
   4   3   5      124.39      115.76      2.10 o 
   5   3   5      404.16      371.58      5.29 o 
   6   3   5      107.60      101.11      2.39 o 
   7   3   5      252.38      251.65      8.38 o 
   8   3   5        0.41       -0.20      1.61 o 
  -8   4   5       44.07       44.27      2.90 o 
  -7   4   5        1.40       -0.66      1.12 o 
  -6   4   5      118.83      114.50      4.01 o 
  -5   4   5       12.56       11.62      1.42 o 
  -4   4   5       15.85       12.97      2.65 o 
  -3   4   5      211.08      229.01      3.44 o 
  -2   4   5      370.41      394.69      6.72 o 
  -1   4   5      622.66      713.96      8.67 o 
   0   4   5     4757.80     4988.37     47.69 o 
   1   4   5     1291.09     1421.29     19.24 o 
   2   4   5      574.50      595.72      9.18 o 
   3   4   5      251.48      272.91      3.91 o 
   4   4   5      634.55      659.93      8.36 o 
   5   4   5      254.45      245.92      7.41 o 
   6   4   5       61.25       56.17      3.45 o 
   7   4   5       16.48       17.66      2.48 o 
   8   4   5        0.02       -1.68      1.51 o 
  -7   5   5      142.57      143.41      9.94 o 
  -6   5   5       89.55       77.27      3.24 o 
  -5   5   5      685.06      660.48     11.71 o 
  -4   5   5       92.06       94.68      3.44 o 
  -3   5   5       97.65       95.49      3.37 o 
  -2   5   5      171.75      191.43      3.98 o 
  -1   5   5     4818.51     5091.31     56.25 o 
   0   5   5       41.52       41.49      1.50 o 
   1   5   5     1775.24     1664.63     18.96 o 
   2   5   5        0.98        0.64      0.61 o 
   3   5   5       91.82       68.31      2.29 o 
   4   5   5       11.92       11.82      1.19 o 
   5   5   5      277.49      252.99      7.61 o 
   6   5   5       73.18       75.78      4.09 o 
   7   5   5      181.32      181.19      6.90 o 
   8   5   5        0.51       -1.71      1.14 o 
  -7   6   5        0.08        1.65      1.32 o 
  -6   6   5       52.72       59.92      2.99 o 
  -5   6   5      219.76      218.89      5.53 o 
  -4   6   5        2.50        2.90      1.04 o 
  -3   6   5        1.10        0.01      0.77 o 
  -2   6   5        0.06        0.84      0.65 o 
  -1   6   5      459.50      468.91      6.26 o 
   0   6   5       13.14       12.09      0.62 o 
   1   6   5       58.87       73.66      1.66 o 
   2   6   5       70.84       68.86      2.24 o 
   3   6   5      381.11      393.89      7.10 o 
   4   6   5       60.29       68.39      5.83 o 
   5   6   5        2.18        2.25      1.47 o 
   6   6   5       14.80       10.89      1.91 o 
   7   6   5      106.20      110.91      5.36 o 
   8   6   5        1.10        0.17      1.68 o 
  -7   7   5      307.15      305.87      7.75 o 
  -6   7   5       23.03       35.03      2.51 o 
  -5   7   5        7.23        7.03      3.17 o 
  -4   7   5      724.17      706.79     12.23 o 
  -3   7   5      719.87      712.12     11.87 o 
  -2   7   5      468.52      493.76      8.47 o 
  -1   7   5      471.32      429.59      5.22 o 
   0   7   5      519.45      492.51      5.66 o 
   1   7   5      440.71      442.02      5.95 o 
   2   7   5        2.36        0.86      0.74 o 
   3   7   5      567.90      564.02      9.53 o 
   4   7   5        5.23        7.39      1.15 o 
   5   7   5      139.17      135.73      3.92 o 
   6   7   5       27.95       24.33      2.58 o 
   7   7   5        0.01        1.58      1.61 o 
   8   7   5       70.92       72.53      4.66 o 
  -6   8   5        8.32       15.77      2.31 o 
  -5   8   5       56.90       66.23      3.12 o 
  -4   8   5        0.31        0.64      1.59 o 
  -3   8   5      415.25      401.57      7.74 o 
  -2   8   5      424.12      435.32     10.52 o 
  -1   8   5       57.11       69.26      1.72 o 
   0   8   5      758.18      734.17      8.10 o 
   1   8   5      195.79      191.84      4.42 o 
   2   8   5       18.68       17.23      1.41 o 
   3   8   5        5.43        5.65      1.36 o 
   4   8   5       99.62       95.75      3.20 o 
   5   8   5        0.35       -0.01      0.91 o 
   6   8   5       29.14       24.94      2.78 o 
   7   8   5       25.11       33.38      3.28 o 
  -6   9   5      251.84      282.48      7.41 o 
  -5   9   5      291.13      298.30      7.19 o 
  -4   9   5      166.16      165.58      5.50 o 
  -3   9   5      155.64      138.10      3.96 o 
  -2   9   5      215.00      210.59      5.20 o 
  -1   9   5     1958.68     1919.82     19.61 o 
   0   9   5      106.50      103.38      7.49 o 
   1   9   5       32.23       28.91      1.76 o 
   2   9   5       58.25       53.38      2.32 o 
   3   9   5       39.80       39.88      2.13 o 
   4   9   5       94.86       88.01      3.17 o 
   5   9   5       12.59       10.73      1.47 o 
   6   9   5       18.99       21.18      2.78 o 
   7   9   5        8.17       10.36      2.28 o 
  -5  10   5        2.78        7.47      1.69 o 
  -4  10   5      143.76      160.11      4.75 o 
  -3  10   5        0.04        0.92      1.11 o 
  -2  10   5      250.51      250.92      7.60 o 
  -1  10   5      476.95      498.91      9.23 o 
   0  10   5      305.36      305.07      6.44 o 
   1  10   5        8.49        9.03      1.39 o 
   2  10   5      367.49      379.02      7.52 o 
   3  10   5        2.11        0.61      0.91 o 
   4  10   5      154.07      163.90      4.64 o 
   5  10   5        4.60        3.69      2.08 o 
   6  10   5       20.44       20.74      2.00 o 
  -4  11   5       38.24       31.21      2.41 o 
  -3  11   5      222.59      221.96      4.96 o 
  -2  11   5       67.05       57.85      3.99 o 
  -1  11   5       52.43       58.88      4.86 o 
   0  11   5        1.07        0.86      1.31 o 
   1  11   5       27.41       25.96      1.96 o 
   2  11   5       24.43       26.05      2.11 o 
   3  11   5       93.51       85.09      3.28 o 
   4  11   5        0.15        1.12      1.09 o 
   5  11   5       46.41       48.99      5.45 o 
  -3  12   5      123.15      137.22      6.67 o 
  -2  12   5      201.23      231.74      8.71 o 
  -1  12   5       48.58       41.59      3.55 o 
   0  12   5      133.82      153.92      4.61 o 
   1  12   5      409.69      434.33      8.77 o 
   2  12   5        5.53        4.89      1.31 o 
   3  12   5       15.72       17.19      1.78 o 
   4  12   5        6.46        8.65      1.59 o 
   0  13   5       20.66       24.47      2.13 o 
   1  13   5       37.00       43.74      2.63 o 
   2  13   5      103.30      112.29      4.09 o 
  -3 -11   6       18.04       15.89      1.96 o 
  -2 -11   6       80.78       72.01      3.41 o 
  -1 -11   6        0.41        1.16      1.23 o 
   0 -11   6       63.54       60.71      2.89 o 
   1 -11   6        8.39        7.01      2.25 o 
   2 -11   6       68.36       56.91      4.59 o 
  -5 -10   6       32.59       22.92      2.28 o 
  -4 -10   6       37.53       38.69      2.68 o 
  -3 -10   6       51.83       62.12      3.16 o 
  -2 -10   6       55.89       55.33      2.85 o 
  -1 -10   6      107.62       96.05      3.59 o 
   0 -10   6       70.83       77.98      3.15 o 
   1 -10   6        1.04        1.84      0.90 o 
   2 -10   6      163.29      172.21      7.34 o 
   3 -10   6        1.16        1.51      1.98 o 
   4 -10   6       41.81       47.03      3.00 o 
  -6  -9   6        9.17        4.29      2.18 o 
  -5  -9   6        2.72       -0.12      1.18 o 
  -4  -9   6       51.94       36.65      2.47 o 
  -3  -9   6        6.69        1.92      1.12 o 
  -2  -9   6       24.60       16.12      1.69 o 
  -1  -9   6        0.67        0.67      1.04 o 
   0  -9   6       38.72       39.50      2.16 o 
   1  -9   6      107.23       97.54      3.26 o 
   2  -9   6      316.38      365.42     10.29 o 
   3  -9   6        0.06        0.74      1.71 o 
   4  -9   6        5.22        2.79      1.37 o 
   5  -9   6       10.20       10.71      1.87 o 
  -6  -8   6      265.52      305.42      7.30 o 
  -5  -8   6       29.66       29.41      2.28 o 
  -4  -8   6      146.81      157.13      4.67 o 
  -3  -8   6      124.71      125.57      4.00 o 
  -2  -8   6      135.16      163.32      4.54 o 
  -1  -8   6       82.85       60.61      2.62 o 
   0  -8   6      187.58      171.28      4.37 o 
   1  -8   6       16.46       14.33      1.36 o 
   2  -8   6      535.78      501.58      7.34 o 
   3  -8   6       87.16       83.40      3.33 o 
   4  -8   6        8.76        7.19      1.48 o 
   5  -8   6        5.64       11.39      1.74 o 
  -7  -7   6       10.89       11.36      2.45 o 
  -6  -7   6       41.38       56.24      2.32 o 
  -5  -7   6       42.06       28.77      2.07 o 
  -4  -7   6      144.17      145.01      4.29 o 
  -3  -7   6      163.60      153.69      4.27 o 
  -2  -7   6        0.13       -0.55      0.80 o 
  -1  -7   6       10.14        5.22      1.19 o 
   0  -7   6      109.21      103.98      3.15 o 
   1  -7   6      268.03      238.30      5.00 o 
   2  -7   6       12.98       13.72      1.05 o 
   3  -7   6      203.90      188.01      8.11 o 
   4  -7   6       74.45       69.11      3.06 o 
   5  -7   6       12.42       11.85      1.71 o 
   6  -7   6        9.13        7.93      1.66 o 
  -7  -6   6        1.58       -0.30      0.85 o 
  -6  -6   6        7.09        7.12      1.11 o 
  -5  -6   6      135.48      145.22      4.21 o 
  -4  -6   6        4.31        5.81      1.17 o 
  -3  -6   6        1.79        0.57      1.29 o 
  -2  -6   6       20.63       27.38      2.45 o 
  -1  -6   6      563.64      583.10      7.59 o 
   0  -6   6       15.93       11.19      0.80 o 
   1  -6   6      164.45      147.13      3.55 o 
   2  -6   6       31.03       23.50      1.19 o 
   3  -6   6      721.81      768.24      8.69 o 
   4  -6   6       16.71       15.66      1.66 o 
   5  -6   6      270.61      266.50      6.49 o 
   6  -6   6       74.72       72.18      3.34 o 
   7  -6   6        8.28       13.77      2.30 o 
  -8  -5   6       10.91        8.25      2.25 o 
  -7  -5   6       71.19       70.73      4.01 o 
  -6  -5   6       76.64       90.51      3.00 o 
  -5  -5   6       64.16       44.24      1.87 o 
  -4  -5   6      154.15      153.56      2.96 o 
  -3  -5   6        3.65        1.24      0.52 o 
  -2  -5   6       45.87       35.97      1.14 o 
  -1  -5   6       87.66       97.13      1.91 o 
   0  -5   6      202.40      213.84      3.30 o 
   1  -5   6        8.87        8.95      0.93 o 
   2  -5   6       42.98       36.99      1.65 o 
   3  -5   6        0.53       -0.07      0.47 o 
   4  -5   6       95.32       96.83      3.32 o 
   5  -5   6       28.65       27.00      2.03 o 
   6  -5   6      227.05      221.15      8.31 o 
   7  -5   6      318.67      357.61      8.30 o 
  -8  -4   6       25.41       19.74      2.75 o 
  -7  -4   6      380.49      382.54      7.84 o 
  -6  -4   6       25.34       27.28      1.24 o 
  -5  -4   6      127.89      135.19      2.51 o 
  -4  -4   6      115.04      104.10      2.27 o 
  -3  -4   6      275.13      275.52      4.08 o 
  -2  -4   6      109.13      133.18      2.28 o 
  -1  -4   6     1438.67     1501.99     17.12 o 
   0  -4   6       76.23       73.39      2.17 o 
   1  -4   6      329.62      334.03      5.78 o 
   2  -4   6      133.67      130.98      2.50 o 
   3  -4   6     2433.74     2444.12     24.16 o 
   4  -4   6      302.36      291.16      4.61 o 
   5  -4   6     1271.94     1258.04     19.84 o 
   6  -4   6       69.82       64.43      4.07 o 
   7  -4   6      282.04      302.90     11.23 o 
  -8  -3   6        6.68        5.66      2.15 o 
  -7  -3   6       14.94       12.40      3.45 o 
  -6  -3   6      126.37      131.22      2.54 o 
  -5  -3   6      369.10      376.18      4.85 o 
  -4  -3   6       61.32       78.38      1.87 o 
  -3  -3   6       58.89       60.13      1.49 o 
  -2  -3   6       85.35       84.94      1.60 o 
  -1  -3   6       48.55       82.87      2.30 o 
   0  -3   6      687.01      733.86     10.97 o 
   1  -3   6      288.68      251.79      4.54 o 
   2  -3   6       44.25       60.95      1.52 o 
   3  -3   6      416.29      402.65      5.66 o 
   4  -3   6       56.07       53.84      1.62 o 
   5  -3   6        6.47        7.36      1.54 o 
   6  -3   6      223.60      227.65      5.58 o 
   7  -3   6      429.70      444.56      9.15 o 
   8  -3   6       45.87       41.83      2.75 o 
  -8  -2   6       20.14       17.34      3.20 o 
  -7  -2   6        9.89        9.16      1.40 o 
  -6  -2   6      242.30      255.79      4.69 o 
  -5  -2   6       21.34       24.75      1.05 o 
  -4  -2   6       62.14       72.00      1.55 o 
  -3  -2   6       20.73       24.31      1.00 o 
  -2  -2   6       30.72       42.37      1.51 o 
  -1  -2   6     1033.71     1033.84     14.82 o 
   0  -2   6      737.91      804.52      9.37 o 
   1  -2   6      688.68      733.51     10.77 o 
   2  -2   6       13.66       20.61      0.92 o 
   3  -2   6      700.34      680.03      8.59 o 
   4  -2   6       73.10       76.80      1.87 o 
   5  -2   6      130.94      119.39      3.47 o 
   6  -2   6       19.41       21.40      2.40 o 
   7  -2   6       11.11        7.18      1.41 o 
   8  -2   6      116.93      144.49      3.85 o 
  -8  -1   6       69.16       81.42      3.41 o 
  -7  -1   6       43.02       37.84      3.35 o 
  -6  -1   6       51.52       53.49      3.49 o 
  -5  -1   6        6.62        6.36      0.72 o 
  -4  -1   6       23.86       25.13      3.02 o 
  -3  -1   6      461.46      452.09      7.18 o 
  -2  -1   6       74.24       60.70      2.31 o 
  -1  -1   6       40.86       63.63      1.15 o 
   0  -1   6     2510.73     2374.39     26.20 o 
   1  -1   6        0.09        0.96      0.33 o 
   2  -1   6      201.32      231.19      3.34 o 
   3  -1   6      591.85      618.99      7.80 o 
   4  -1   6     1595.26     1699.00     19.74 o 
   5  -1   6     1151.44     1154.44     14.01 o 
   6  -1   6       15.05        9.91      1.08 o 
   7  -1   6       93.29       95.73      2.82 o 
   8  -1   6       76.96       68.55      3.26 o 
  -8   0   6       22.85       13.31      2.51 o 
  -7   0   6        5.64        3.89      1.81 o 
  -6   0   6       33.01       45.48      3.28 o 
  -5   0   6      193.44      182.34      3.34 o 
  -4   0   6      506.70      534.83      8.33 o 
  -3   0   6        0.90        3.10      0.48 o 
  -1   0   6      461.57      501.39      7.59 o 
   0   0   6     2035.61     2199.63     21.01 o 
   1   0   6       73.31       64.47      1.32 o 
   2   0   6     4383.20     4754.57     53.17 o 
   3   0   6       42.11       43.50      1.56 o 
   4   0   6      455.36      467.51      6.37 o 
   5   0   6      222.16      212.03      3.74 o 
   6   0   6       80.39      107.30      2.69 o 
   7   0   6        5.47        6.49      1.16 o 
   8   0   6      132.90      141.74      3.67 o 
  -8   1   6      241.42      216.22      8.38 o 
  -7   1   6       62.94       63.65      4.12 o 
  -6   1   6       86.13       97.23      4.76 o 
  -5   1   6       43.13       56.90      2.43 o 
  -4   1   6      370.57      319.63      4.44 o 
  -3   1   6     1045.76     1146.43     13.31 o 
  -2   1   6      476.22      512.33      6.39 o 
  -1   1   6        0.16        0.66      0.28 o 
   0   1   6      559.04      571.36      8.52 o 
   1   1   6      200.24      199.11      3.39 o 
   2   1   6      745.33      675.88     10.49 o 
   3   1   6      385.16      386.28      5.12 o 
   4   1   6     3038.25     3214.66     36.11 o 
   5   1   6      285.63      288.27      5.21 o 
   6   1   6      394.52      412.59      6.24 o 
   7   1   6       41.13       42.92      3.16 o 
   8   1   6        0.61        2.61      1.84 o 
  -8   2   6      110.35      122.97      6.27 o 
  -7   2   6       35.32       31.07      3.12 o 
  -6   2   6        1.67        1.17      1.44 o 
  -5   2   6       80.21       78.50      4.02 o 
  -4   2   6      701.84      744.76     11.20 o 
  -3   2   6      114.56      119.57      2.60 o 
  -2   2   6        0.31        9.43      0.75 o 
  -1   2   6      605.90      651.62      7.74 o 
   0   2   6     1121.72     1194.29     22.96 o 
   1   2   6      489.93      459.28      6.95 o 
   2   2   6      214.85      175.65      2.73 o 
   3   2   6        7.09        5.62      0.80 o 
   4   2   6      124.99      118.34      2.23 o 
   5   2   6      236.17      226.06      3.72 o 
   6   2   6       54.09       49.72      2.04 o 
   7   2   6        0.13        1.07      1.47 o 
   8   2   6        2.99        4.86      2.18 o 
  -8   3   6       39.36       38.38      3.85 o 
  -7   3   6      115.54      118.25      5.76 o 
  -6   3   6      344.07      318.11      7.06 o 
  -5   3   6       99.47      100.16      3.37 o 
  -4   3   6        0.27        0.90      0.85 o 
  -3   3   6     2553.39     2663.80     30.14 o 
  -2   3   6      175.28      170.42      2.75 o 
  -1   3   6      803.35      729.70     10.72 o 
   0   3   6     2548.15     2620.54     29.02 o 
   2   3   6       89.47       61.52      1.90 o 
   3   3   6      253.25      216.24      2.71 o 
   4   3   6     1146.52     1139.53     15.61 o 
   5   3   6      622.97      618.46      9.77 o 
   6   3   6      102.75       96.19      4.52 o 
   7   3   6      163.24      152.10      6.20 o 
   8   3   6      209.58      224.00      8.28 o 
  -8   4   6       33.93       29.60      3.42 o 
  -7   4   6       13.40       13.20      1.80 o 
  -6   4   6       63.09       72.96      3.50 o 
  -5   4   6      186.65      209.23      5.19 o 
  -4   4   6      444.08      429.47      7.99 o 
  -3   4   6      462.03      490.48      6.47 o 
  -2   4   6       87.23       69.15      2.98 o 
  -1   4   6      569.70      656.46      8.11 o 
   0   4   6       39.06       47.72      1.43 o 
   1   4   6       54.12       59.33      1.19 o 
   2   4   6      686.11      792.67     11.85 o 
   3   4   6       33.18       33.62      1.60 o 
   4   4   6      437.41      390.35      5.40 o 
   5   4   6      138.44      107.52      4.52 o 
   6   4   6       15.00       15.99      2.11 o 
   7   4   6        0.23        0.40      1.41 o 
   8   4   6       14.63       17.97      2.68 o 
  -7   5   6      158.10      151.22      4.97 o 
  -6   5   6       35.48       30.90      2.20 o 
  -5   5   6       54.14       60.30      3.87 o 
  -4   5   6       15.72       13.39      1.36 o 
  -3   5   6     1760.36     1788.25     20.71 o 
  -2   5   6      732.21      782.66     12.13 o 
  -1   5   6      740.37      701.43      8.71 o 
   0   5   6      209.35      213.16      2.86 o 
   1   5   6       30.14       72.81      3.04 o 
   2   5   6     1108.84     1303.01     18.72 o 
   3   5   6      196.15      201.88      4.32 o 
   4   5   6        0.06        0.18      0.73 o 
   5   5   6      688.55      685.96     16.02 o 
   6   5   6       11.22       10.06      1.91 o 
   7   5   6       30.25       30.94      2.95 o 
   8   5   6        1.33        0.77      1.51 o 
  -7   6   6       39.02       39.47      2.79 o 
  -6   6   6       68.54       74.56      5.06 o 
  -5   6   6      286.18      295.27      6.69 o 
  -4   6   6        5.28        6.11      1.16 o 
  -3   6   6        0.01        1.63      0.85 o 
  -2   6   6       90.01       63.87      3.15 o 
  -1   6   6        7.87        3.24      0.61 o 
   0   6   6      207.85      209.94      3.18 o 
   1   6   6       57.97       64.52      1.40 o 
   2   6   6       24.37       13.28      1.15 o 
   3   6   6       46.91       39.08      1.86 o 
   4   6   6      282.38      286.15      5.88 o 
   5   6   6       25.69       31.97      2.21 o 
   6   6   6       90.39       85.33      4.49 o 
   7   6   6       64.16       74.24      4.49 o 
   8   6   6        1.50        0.40      1.64 o 
  -7   7   6       13.59       18.50      2.24 o 
  -6   7   6      331.59      333.59     14.73 o 
  -5   7   6        0.13        3.99      1.74 o 
  -4   7   6      297.04      289.96      7.14 o 
  -3   7   6     1151.19     1130.02     17.59 o 
  -2   7   6       11.09       11.05      1.10 o 
  -1   7   6      262.45      257.37      4.08 o 
   0   7   6      200.15      188.21      2.72 o 
   1   7   6      476.35      481.37      6.38 o 
   2   7   6     1208.83     1253.09     24.95 o 
   3   7   6       58.17       53.09      2.26 o 
   4   7   6       53.40       45.53      2.19 o 
   5   7   6       14.84       14.51      1.48 o 
   6   7   6      273.35      267.47      8.68 o 
   7   7   6      153.52      190.98      7.44 o 
  -6   8   6        0.86       -0.59      1.94 o 
  -5   8   6      143.35      147.37      4.62 o 
  -4   8   6       43.01       50.53      4.22 o 
  -3   8   6      482.40      518.76      9.40 o 
  -2   8   6     1906.53     1920.15     28.00 o 
  -1   8   6      852.32      797.30      8.89 o 
   0   8   6      114.83      112.19      2.02 o 
   1   8   6      165.30      170.24      4.15 o 
   2   8   6      242.28      240.99      7.47 o 
   3   8   6      151.51      165.88      4.27 o 
   4   8   6       30.82       21.99      1.73 o 
   5   8   6       92.99       94.08      3.36 o 
   6   8   6       16.86       20.08      2.61 o 
   7   8   6      102.61      108.19      5.60 o 
  -6   9   6       83.39       87.41      3.95 o 
  -5   9   6      302.70      313.47      7.36 o 
  -4   9   6      285.21      292.73      6.73 o 
  -3   9   6      376.38      344.01      7.07 o 
  -2   9   6      451.99      447.36      6.77 o 
  -1   9   6        0.82        3.01      0.66 o 
   0   9   6       17.29       14.70      1.41 o 
   1   9   6      314.58      290.56      6.06 o 
   2   9   6        3.76        1.97      0.92 o 
   3   9   6       11.57       10.50      1.68 o 
   4   9   6      321.16      319.36      6.85 o 
   5   9   6       50.92       48.27      2.57 o 
   6   9   6      153.82      159.70      4.86 o 
   7   9   6        0.87       -1.14      1.64 o 
  -5  10   6        0.00        0.95      1.36 o 
  -4  10   6      236.31      247.85      6.15 o 
  -3  10   6      213.63      202.57      5.11 o 
  -2  10   6        0.50        0.92      0.93 o 
  -1  10   6       74.54       60.37      2.64 o 
   0  10   6       33.01       40.07      2.20 o 
   1  10   6      171.07      154.86      4.24 o 
   2  10   6       61.92       60.82      2.65 o 
   3  10   6       11.52        9.25      1.42 o 
   4  10   6       32.14       35.95      2.26 o 
   5  10   6       47.49       32.03      2.24 o 
   6  10   6       16.66       18.48      2.01 o 
  -4  11   6       16.78       24.54      3.52 o 
  -3  11   6       82.24       89.52      5.23 o 
  -2  11   6      158.99      194.60      7.54 o 
  -1  11   6      277.25      289.97      6.60 o 
   0  11   6       47.27       51.65      2.57 o 
   1  11   6       16.32       12.85      1.57 o 
   2  11   6        2.69        3.72      1.15 o 
   3  11   6       64.90       65.55      2.97 o 
   4  11   6       28.74       29.91      2.20 o 
   5  11   6       71.00       80.82      3.49 o 
  -3  12   6        6.96        9.79      2.35 o 
  -2  12   6      225.85      234.42      8.85 o 
  -1  12   6       71.02       77.19      4.69 o 
   0  12   6       38.06       33.05      2.29 o 
   1  12   6      115.76      119.01      4.06 o 
   2  12   6       46.52       53.72      2.75 o 
   3  12   6        0.06        1.10      1.13 o 
   4  12   6       38.84       35.68      2.48 o 
   0  13   6       21.83       23.00      2.12 o 
   1  13   6        1.20       -0.42      1.02 o 
   2  13   6        2.18        2.72      1.34 o 
  -3 -11   7        7.22        7.37      2.88 o 
  -2 -11   7        0.45        1.10      1.41 o 
  -1 -11   7       91.29       97.16      3.83 o 
   0 -11   7       63.75       54.93      4.94 o 
   1 -11   7       10.77       19.74      3.02 o 
  -4 -10   7       66.83       77.03      3.62 o 
  -3 -10   7       86.96       91.66      3.85 o 
  -2 -10   7       25.10       23.12      3.62 o 
  -1 -10   7       53.60       60.22      2.93 o 
   0 -10   7       14.54       15.41      1.72 o 
   1 -10   7       25.64       30.32      1.75 o 
   2 -10   7       17.72       14.61      2.68 o 
   3 -10   7       19.11       21.28      3.22 o 
  -5  -9   7        2.98        2.00      1.39 o 
  -4  -9   7      231.27      215.52      7.93 o 
  -3  -9   7        5.50        7.17      1.49 o 
  -2  -9   7       28.93       19.12      2.16 o 
  -1  -9   7      364.42      343.19      7.33 o 
   0  -9   7       99.89       97.63      3.40 o 
   1  -9   7        6.45        7.21      1.30 o 
   2  -9   7       55.48       51.27      2.57 o 
   3  -9   7       22.03       27.22      3.15 o 
   4  -9   7      186.65      174.87     11.48 o 
  -6  -8   7       75.98       61.90      3.16 o 
  -5  -8   7        8.05        7.99      1.56 o 
  -4  -8   7        0.88       -0.92      1.41 o 
  -3  -8   7       60.65       59.76      5.73 o 
  -2  -8   7       88.33       97.39      3.48 o 
  -1  -8   7       52.90       45.65      2.37 o 
   0  -8   7      289.52      250.59      6.65 o 
   1  -8   7      283.23      240.42      5.35 o 
   2  -8   7       21.86       29.92      1.54 o 
   3  -8   7        7.03        5.97      1.94 o 
   4  -8   7       40.15       43.98      2.68 o 
   5  -8   7       18.15       19.29      2.17 o 
  -7  -7   7        2.14        2.01      1.88 o 
  -6  -7   7      106.98      102.42      3.13 o 
  -5  -7   7      102.25      107.58      3.80 o 
  -4  -7   7        1.68        2.22      1.17 o 
  -3  -7   7       47.21       44.10      2.63 o 
  -2  -7   7       92.62       71.03      2.80 o 
  -1  -7   7       56.27       48.82      2.32 o 
   0  -7   7      132.30      124.81      3.54 o 
   1  -7   7      407.73      376.91      7.04 o 
   2  -7   7       54.40       46.02      2.06 o 
   3  -7   7       22.31       25.47      1.95 o 
   4  -7   7        7.74        7.79      1.83 o 
   5  -7   7       51.42       45.43      2.81 o 
   6  -7   7       39.04       41.47      2.82 o 
  -7  -6   7       77.79       84.16      3.28 o 
  -6  -6   7        9.63        5.43      1.11 o 
  -5  -6   7       17.43       26.69      2.01 o 
  -4  -6   7       13.03       12.78      1.99 o 
  -3  -6   7      234.32      222.67      6.90 o 
  -2  -6   7      390.45      361.22      7.03 o 
  -1  -6   7        0.74       -0.52      0.80 o 
   0  -6   7      117.00      109.46      3.17 o 
   1  -6   7     2070.83     2059.85     28.93 o 
   2  -6   7      775.12      766.58     11.93 o 
   3  -6   7      782.62      752.94      8.65 o 
   4  -6   7       93.99       97.37      3.65 o 
   5  -6   7       24.65       22.87      2.03 o 
   6  -6   7       72.23       75.82      3.47 o 
  -7  -5   7       25.70       32.02      1.77 o 
  -6  -5   7       38.48       40.75      1.89 o 
  -5  -5   7        2.47        6.99      1.23 o 
  -4  -5   7       12.63        7.84      1.21 o 
  -3  -5   7       90.20      100.31      3.15 o 
  -2  -5   7       26.35       22.76      2.15 o 
  -1  -5   7      452.50      460.95      8.00 o 
   0  -5   7        3.86        5.96      1.40 o 
   1  -5   7       28.32       25.96      1.46 o 
   2  -5   7       68.69       76.52      2.33 o 
   3  -5   7      876.29      851.72      9.45 o 
   4  -5   7       35.03       39.96      2.65 o 
   5  -5   7      376.58      397.03     14.71 o 
   6  -5   7      355.45      344.58      7.82 o 
   7  -5   7       39.91       36.04      4.96 o 
  -8  -4   7      131.09      123.14      6.10 o 
  -7  -4   7       10.39        8.31      1.46 o 
  -6  -4   7      224.12      182.90      3.80 o 
  -5  -4   7       54.02       62.55      2.10 o 
  -4  -4   7      152.28      125.71      2.55 o 
  -3  -4   7       69.41       75.25      1.75 o 
  -2  -4   7      121.38      107.86      1.91 o 
  -1  -4   7       38.13       34.04      2.21 o 
   0  -4   7      442.34      448.40      5.92 o 
   1  -4   7      752.14      771.95     11.72 o 
   2  -4   7      180.22      193.33      3.33 o 
   3  -4   7      966.35      961.93     10.36 o 
   4  -4   7      183.36      175.49      6.60 o 
   5  -4   7     1027.90     1035.52     16.91 o 
   6  -4   7       50.39       51.59      2.69 o 
   7  -4   7       13.17       15.66      2.00 o 
  -8  -3   7       84.69       84.06      5.06 o 
  -7  -3   7        2.48        1.37      1.64 o 
  -6  -3   7        3.99        3.08      0.70 o 
  -5  -3   7      164.82      170.79      3.24 o 
  -4  -3   7      236.07      232.76      3.74 o 
  -3  -3   7      201.50      242.15      3.64 o 
  -2  -3   7       13.37       14.14      0.62 o 
  -1  -3   7        6.21        4.77      0.76 o 
   0  -3   7       73.24       78.01      2.23 o 
   1  -3   7      363.82      343.82      5.91 o 
   2  -3   7       27.08       42.30      1.34 o 
   3  -3   7      349.90      351.69      5.19 o 
   4  -3   7        6.51        5.21      0.74 o 
   5  -3   7      397.68      380.05      7.57 o 
   6  -3   7      118.26      128.07      6.52 o 
   7  -3   7      288.51      298.93      7.07 o 
   8  -3   7       43.70       41.00      2.26 o 
  -8  -2   7       38.43       55.07      4.16 o 
  -7  -2   7      101.20      112.34      9.67 o 
  -6  -2   7        9.10        8.82      0.85 o 
  -5  -2   7       92.90      102.29      2.05 o 
  -4  -2   7      337.72      309.68      4.78 o 
  -3  -2   7      473.56      442.21      5.76 o 
  -2  -2   7      876.64      884.64     10.33 o 
  -1  -2   7       13.53        6.76      0.79 o 
   0  -2   7      995.74     1020.07     14.76 o 
   1  -2   7      311.09      297.70      4.03 o 
   2  -2   7     2359.40     2514.61     28.29 o 
   3  -2   7      586.56      601.76      7.83 o 
   4  -2   7      192.90      190.92      3.38 o 
   5  -2   7       71.06       63.87      2.51 o 
   6  -2   7      242.85      241.26      5.65 o 
   7  -2   7      105.30      104.84      3.05 o 
   8  -2   7      167.81      151.43      4.53 o 
  -8  -1   7       16.54       12.63      2.06 o 
  -7  -1   7        3.48        2.25      1.54 o 
  -6  -1   7      113.50      105.28      4.96 o 
  -5  -1   7       53.64       42.47      1.49 o 
  -4  -1   7        6.87        4.95      0.65 o 
  -3  -1   7      341.85      183.00      5.30 o 
  -2  -1   7       79.43      107.38      2.58 o 
  -1  -1   7      132.07      144.37      2.25 o 
   0  -1   7     2166.22     2403.68     26.42 o 
   1  -1   7      206.91      272.40      3.73 o 
   2  -1   7     4282.27     4639.26     50.66 o 
   3  -1   7     1242.65     1263.83     12.83 o 
   4  -1   7      246.48      226.93      5.97 o 
   5  -1   7        3.07        1.20      0.51 o 
   6  -1   7        5.31        6.44      1.36 o 
   7  -1   7        0.01       -0.33      0.85 o 
   8  -1   7      128.57      154.63      4.82 o 
  -8   0   7        0.27        3.59      1.91 o 
  -7   0   7        4.45        6.03      1.84 o 
  -6   0   7      110.84      109.77      5.13 o 
  -5   0   7        0.91        1.05      0.55 o 
  -4   0   7       51.50       47.46      1.44 o 
  -3   0   7        0.03        1.71      0.47 o 
  -2   0   7      402.33      408.44      9.18 o 
  -1   0   7      199.55      209.72      2.98 o 
   0   0   7      814.32      816.87      8.16 o 
   1   0   7       38.38       35.54      1.73 o 
   2   0   7     5135.13     5765.11     75.51 o 
   3   0   7       45.12       52.27      1.66 o 
   4   0   7      322.47      254.20      3.42 o 
   5   0   7       67.14       69.81      1.65 o 
   6   0   7      174.42      182.17      4.31 o 
   7   0   7        3.72        3.21      0.93 o 
   8   0   7       99.56       90.48      3.66 o 
  -8   1   7       13.22        9.99      2.55 o 
  -7   1   7        8.63        8.41      2.04 o 
  -6   1   7        0.21        1.74      1.41 o 
  -5   1   7      230.58      261.06      7.11 o 
  -4   1   7       38.26       46.98      1.36 o 
  -3   1   7      588.46      613.80      7.69 o 
  -2   1   7      320.21      329.31      4.52 o 
  -1   1   7      124.80      147.16      2.32 o 
   0   1   7      167.12      126.48      1.99 o 
   1   1   7       92.29       84.83      2.38 o 
   2   1   7      477.71      510.03     10.93 o 
   3   1   7      488.29      501.80      6.45 o 
   4   1   7     1263.76     1375.14     16.20 o 
   5   1   7      206.12      229.94      3.89 o 
   6   1   7      233.79      216.40      5.01 o 
   7   1   7       12.82       18.36      1.88 o 
   8   1   7      190.07      217.12      8.28 o 
  -8   2   7       10.89        6.10      2.28 o 
  -7   2   7        0.33       -0.27      1.58 o 
  -6   2   7      106.32      124.21      5.50 o 
  -5   2   7      556.80      568.59     14.41 o 
  -4   2   7        0.10        0.01      0.52 o 
  -3   2   7      608.56      626.33      9.63 o 
  -2   2   7       18.78       25.36      1.20 o 
  -1   2   7      113.21      142.12      2.31 o 
   0   2   7      844.65      831.21     11.75 o 
   2   2   7     1136.04     1197.54     20.28 o 
   3   2   7     1078.08     1150.60     13.42 o 
   4   2   7      569.47      539.09      6.99 o 
   5   2   7      151.62      162.76      3.02 o 
   6   2   7        6.99       11.08      1.66 o 
   7   2   7        0.65        0.97      1.54 o 
   8   2   7      126.79      141.78      6.57 o 
  -8   3   7        6.47        7.14      2.38 o 
  -7   3   7       58.12       46.89      3.92 o 
  -6   3   7      126.54      103.97      5.09 o 
  -5   3   7      579.73      591.65     14.92 o 
  -4   3   7        9.96       17.63      1.04 o 
  -3   3   7      201.94      196.05      3.77 o 
  -2   3   7      418.59      454.98      7.22 o 
  -1   3   7        5.16       23.50      1.64 o 
   0   3   7      603.66      609.80      7.42 o 
   1   3   7        3.67        0.21      0.48 o 
   2   3   7      375.42      415.01      6.80 o 
   3   3   7      495.89      541.99      6.90 o 
   4   3   7       34.27       28.90      1.05 o 
   5   3   7        2.24        2.30      0.62 o 
   6   3   7      116.78      123.75      5.23 o 
   7   3   7      109.60      115.20      5.43 o 
   8   3   7      136.75      142.08      6.50 o 
  -8   4   7      117.91      101.99      5.87 o 
  -7   4   7       36.08       32.48      3.35 o 
  -6   4   7        5.18       10.38      3.42 o 
  -5   4   7     1130.62     1156.00     18.53 o 
  -4   4   7       30.61       20.88      1.57 o 
  -3   4   7      551.41      535.83      7.07 o 
  -2   4   7     1975.05     1991.50     22.79 o 
  -1   4   7       39.00       72.74      1.67 o 
   0   4   7     1297.44     1482.37     16.96 o 
   1   4   7      323.18      357.21      5.55 o 
   2   4   7     1750.64     1808.41     26.78 o 
   3   4   7       35.78       41.71      1.78 o 
   4   4   7       17.04       20.91      2.66 o 
   5   4   7      388.12      360.78      9.75 o 
   6   4   7        2.56        3.52      1.58 o 
   7   4   7      149.54      144.73      6.20 o 
   8   4   7       32.93       36.00      3.45 o 
  -7   5   7        3.39        4.48      1.69 o 
  -6   5   7       59.71       64.61      3.11 o 
  -5   5   7       48.96       45.50      2.49 o 
  -4   5   7      150.31      146.97      3.97 o 
  -3   5   7     1519.35     1449.37     17.11 o 
  -2   5   7       42.36       36.54      1.64 o 
  -1   5   7      368.95      312.57      3.90 o 
   1   5   7      859.42      890.78     10.62 o 
   2   5   7      353.44      360.65      6.41 o 
   3   5   7      660.69      640.67     10.34 o 
   4   5   7       10.52       17.23      2.13 o 
   5   5   7       94.53       99.04      4.56 o 
   6   5   7        5.38        5.53      1.64 o 
   7   5   7      392.34      348.88     10.49 o 
   8   5   7       31.78       23.33      2.92 o 
  -7   6   7       12.14       16.79      3.32 o 
  -6   6   7       10.94       10.17      1.98 o 
  -5   6   7       69.40       73.42      3.07 o 
  -4   6   7      221.28      206.78      5.01 o 
  -3   6   7        9.20       12.15      2.08 o 
  -2   6   7       14.00       16.63      1.22 o 
  -1   6   7      145.71      149.66      3.68 o 
   0   6   7       57.02      102.49      2.13 o 
   1   6   7       61.63       60.37      1.34 o 
   2   6   7        1.20        1.65      0.90 o 
   3   6   7        0.10        0.37      0.70 o 
   4   6   7      360.85      332.31      6.60 o 
   5   6   7       20.25       20.83      1.69 o 
   6   6   7       70.96       68.88      4.02 o 
   7   6   7       47.46       45.42      3.75 o 
   8   6   7       42.51       32.88      3.45 o 
  -7   7   7      105.96      106.74      4.36 o 
  -6   7   7      353.98      353.33      8.10 o 
  -5   7   7      811.49      735.72     13.10 o 
  -4   7   7      169.07      178.66      4.69 o 
  -3   7   7      171.17      137.90      3.74 o 
  -2   7   7       11.17       11.75      1.16 o 
  -1   7   7        8.94        7.93      0.71 o 
   0   7   7      196.70      216.83      3.22 o 
   1   7   7      740.61      765.21     21.75 o 
   2   7   7        0.06        1.23      0.75 o 
   3   7   7      412.54      385.92      7.29 o 
   4   7   7      134.08      128.88      4.22 o 
   5   7   7      548.95      545.16      9.94 o 
   6   7   7       21.86       23.33      2.75 o 
   7   7   7       18.47       16.36      2.51 o 
  -6   8   7       50.46       56.61      3.18 o 
  -5   8   7      557.12      545.50     12.10 o 
  -4   8   7      384.60      387.21      7.92 o 
  -3   8   7       58.97       79.09      2.87 o 
  -2   8   7      261.63      260.66      5.38 o 
  -1   8   7       90.86       73.76      1.73 o 
   0   8   7        0.16        0.23      0.72 o 
   1   8   7      441.12      481.14      9.40 o 
   2   8   7      228.28      215.08      7.04 o 
   3   8   7       53.15       45.15      2.25 o 
   4   8   7        1.75        1.46      1.01 o 
   5   8   7       31.81       25.06      1.94 o 
   6   8   7        0.44       -0.84      1.51 o 
   7   8   7        4.48        8.11      2.21 o 
  -5   9   7       56.54       57.45      3.06 o 
  -4   9   7      517.83      541.26     10.31 o 
  -3   9   7       92.32       97.76      3.32 o 
  -2   9   7      175.49      186.23      3.70 o 
  -1   9   7      113.73      112.04      4.81 o 
   0   9   7        4.59       10.40      2.35 o 
   1   9   7       53.31       48.14      2.30 o 
   2   9   7      517.28      471.97      8.74 o 
   3   9   7      140.96      135.77      4.58 o 
   4   9   7       13.15        9.57      1.46 o 
   5   9   7        1.26        1.37      1.11 o 
   6   9   7      351.78      375.42      8.25 o 
  -5  10   7        3.29        3.62      1.52 o 
  -4  10   7      106.40      116.19      4.04 o 
  -3  10   7      115.10      111.88      5.31 o 
  -2  10   7       37.86       32.48      2.98 o 
  -1  10   7        7.45        6.30      1.21 o 
   0  10   7      191.60      179.40      4.69 o 
   1  10   7      110.80      100.13      3.42 o 
   2  10   7        0.04        1.48      0.96 o 
   3  10   7        0.66        2.84      2.09 o 
   4  10   7        7.94        4.10      1.26 o 
   5  10   7       11.39        9.98      1.98 o 
   6  10   7       20.89       18.39      2.04 o 
  -4  11   7      383.65      396.44      8.59 o 
  -3  11   7      118.55      114.63      5.90 o 
  -2  11   7       27.01       26.41      3.08 o 
  -1  11   7       11.45       14.85      2.03 o 
   0  11   7      141.05      124.12      3.98 o 
   1  11   7        1.82        2.08      1.11 o 
   2  11   7      288.12      283.01      6.54 o 
   3  11   7        0.01        0.80      1.01 o 
   4  11   7      126.77      123.66      4.25 o 
   5  11   7       19.94       21.92      3.64 o 
  -2  12   7        0.67        0.67      1.58 o 
  -1  12   7      103.75      117.88      5.93 o 
   0  12   7        3.23        3.08      1.28 o 
   1  12   7       22.60       17.64      1.81 o 
   2  12   7       35.06       38.23      2.43 o 
   3  12   7      276.09      314.20      7.31 o 
   4  12   7       36.60       41.00      2.70 o 
   0  13   7       50.00       58.74      3.07 o 
   1  13   7       26.17       33.25      2.46 o 
  -2 -11   8       63.78       52.80      3.09 o 
  -1 -11   8       10.94       13.97      4.27 o 
   0 -11   8       14.90       12.59      1.78 o 
  -4 -10   8      110.47      102.74      4.21 o 
  -3 -10   8       22.29       25.98      2.32 o 
  -2 -10   8        3.06        2.09      1.28 o 
  -1 -10   8       51.50       59.54      3.00 o 
   0 -10   8        0.10       -0.50      1.13 o 
   1 -10   8        3.96        7.40      1.19 o 
   2 -10   8       29.80       37.47      3.65 o 
   3 -10   8        6.05       13.27      2.75 o 
  -5  -9   8       28.58       28.07      2.40 o 
  -4  -9   8        0.34       -0.86      1.18 o 
  -3  -9   8        0.98       -1.51      1.10 o 
  -2  -9   8      182.51      173.61      5.00 o 
  -1  -9   8       13.56        9.71      2.82 o 
   0  -9   8      184.71      191.67      5.41 o 
   1  -9   8       44.21       40.51      7.22 o 
   2  -9   8      256.65      271.86      9.62 o 
   3  -9   8       16.83       10.73      2.58 o 
   4  -9   8       26.37       28.86      3.55 o 
  -6  -8   8        1.77       -1.77      1.96 o 
  -5  -8   8        5.69        8.66      1.68 o 
  -4  -8   8       83.63      114.00      4.10 o 
  -3  -8   8      185.61      182.25      5.11 o 
  -2  -8   8       83.65       86.01      3.30 o 
  -1  -8   8      123.81      106.06      3.53 o 
   0  -8   8      445.06      456.84      8.63 o 
   1  -8   8        0.03       -0.83      0.83 o 
   2  -8   8        0.17        0.54      0.76 o 
   3  -8   8        0.01        0.57      1.68 o 
   4  -8   8      147.50      157.59      7.24 o 
   5  -8   8       37.16       44.42      4.94 o 
  -6  -7   8        1.47       -0.38      0.90 o 
  -5  -7   8        0.04       -1.50      1.12 o 
  -4  -7   8       39.35       29.71      2.16 o 
  -3  -7   8        4.70        3.18      1.22 o 
  -2  -7   8      112.68      119.42      3.73 o 
  -1  -7   8      980.61      852.97     13.86 o 
   0  -7   8       59.58       67.71      2.67 o 
   1  -7   8        8.63        6.63      1.68 o 
   2  -7   8       62.66       76.57      2.69 o 
   3  -7   8       44.01       34.92      3.22 o 
   4  -7   8      280.38      297.16      9.95 o 
   5  -7   8       17.73       23.02      2.63 o 
   6  -7   8        2.45        1.46      1.42 o 
  -7  -6   8        0.10       -0.65      0.88 o 
  -6  -6   8       66.21       75.01      2.63 o 
  -5  -6   8       16.07       16.97      1.72 o 
  -4  -6   8      201.81      203.73      5.13 o 
  -3  -6   8        0.11       -0.40      0.91 o 
  -2  -6   8       23.79       20.25      1.62 o 
  -1  -6   8      102.07      103.97      3.23 o 
   0  -6   8      391.54      369.35      6.99 o 
   1  -6   8        0.08        0.86      0.82 o 
   2  -6   8        0.68        0.18      0.72 o 
   3  -6   8       73.73       68.03      1.85 o 
   4  -6   8      580.20      538.39     10.37 o 
   5  -6   8        2.89        5.03      1.45 o 
   6  -6   8        0.38        0.33      1.23 o 
  -7  -5   8      137.73      130.57      3.45 o 
  -6  -5   8        2.27       -1.15      0.76 o 
  -5  -5   8      122.49      106.29      3.47 o 
  -4  -5   8       20.89       21.85      1.71 o 
  -3  -5   8      191.93      157.82      4.10 o 
  -2  -5   8        2.51        0.88      0.80 o 
  -1  -5   8       59.25       53.18      5.63 o 
   0  -5   8        4.83        4.50      0.91 o 
   1  -5   8     3181.65     3118.76     42.68 o 
   2  -5   8      531.89      493.84      8.32 o 
   3  -5   8      162.31      149.74      3.49 o 
   4  -5   8      621.63      594.22     10.87 o 
   5  -5   8       67.17       65.31      3.00 o 
   6  -5   8        0.93       -0.35      1.17 o 
   7  -5   8      185.88      201.28      5.95 o 
  -7  -4   8       78.94      101.83      5.43 o 
  -6  -4   8       29.86       25.61      1.53 o 
  -5  -4   8        6.84        4.81      0.89 o 
  -4  -4   8       88.00       86.39      2.87 o 
  -3  -4   8      190.86      178.23      6.84 o 
  -2  -4   8      207.93      204.42      4.51 o 
  -1  -4   8      513.59      501.67      8.48 o 
   0  -4   8      699.65      718.72     11.28 o 
   1  -4   8      316.62      316.44     12.43 o 
   2  -4   8      499.28      508.51      8.33 o 
   3  -4   8      931.69      950.92     10.37 o 
   4  -4   8      496.64      500.76      7.68 o 
   5  -4   8      549.74      517.05     10.14 o 
   6  -4   8      529.07      529.63     10.32 o 
   7  -4   8       13.20       17.65      1.99 o 
  -8  -3   8        1.00        0.30      1.71 o 
  -7  -3   8       92.88       92.00      5.03 o 
  -6  -3   8        0.18       -0.13      0.93 o 
  -5  -3   8      811.83      770.10     51.64 o 
  -4  -3   8       15.26       15.22      0.95 o 
  -3  -3   8       16.79       11.57      1.23 o 
  -2  -3   8      441.12      456.58      7.78 o 
  -1  -3   8      258.62      278.03      5.30 o 
   0  -3   8       69.78       61.69      2.06 o 
   1  -3   8       68.82       68.10      2.11 o 
   2  -3   8       22.55       24.36      1.36 o 
   3  -3   8       44.84       51.05      1.64 o 
   4  -3   8       27.09       26.67      1.27 o 
   5  -3   8       98.07      115.22      4.61 o 
   6  -3   8       23.25       17.56      1.74 o 
   7  -3   8        5.37        6.99      1.25 o 
  -8  -2   8        1.20        1.61      1.81 o 
  -7  -2   8       13.80       11.53      2.18 o 
  -6  -2   8       64.33       61.99      1.82 o 
  -5  -2   8       58.35       56.16      1.56 o 
  -4  -2   8       22.05       24.10      1.32 o 
  -3  -2   8        2.63        0.00      0.43 o 
  -2  -2   8       53.67       46.46      1.12 o 
  -1  -2   8      169.43      192.19      3.99 o 
   0  -2   8      250.07      326.27      5.77 o 
   1  -2   8     3272.94     3436.28     37.44 o 
   2  -2   8       78.99       64.28      2.00 o 
   3  -2   8      782.43      772.65      9.83 o 
   4  -2   8      615.52      575.52      7.78 o 
   5  -2   8      330.53      319.39      5.33 o 
   6  -2   8      507.48      534.00      8.04 o 
   7  -2   8      120.63      126.93      3.44 o 
   8  -2   8        9.81       18.62      1.66 o 
  -8  -1   8        8.00        5.93      2.15 o 
  -7  -1   8        9.49        2.82      1.68 o 
  -6  -1   8       27.06       24.07      2.71 o 
  -5  -1   8        7.83        5.05      1.10 o 
  -4  -1   8      136.56      123.70      2.58 o 
  -3  -1   8      142.83      135.28      4.36 o 
  -2  -1   8      175.55      202.33      4.05 o 
  -1  -1   8      537.67      645.61      7.81 o 
   0  -1   8       44.79       43.87      1.04 o 
   1  -1   8      120.47      133.71      2.25 o 
   2  -1   8       74.92       88.65      5.73 o 
   3  -1   8       70.39       77.39      1.60 o 
   4  -1   8      152.70      155.81      3.24 o 
   5  -1   8       47.65       38.67      1.52 o 
   6  -1   8       43.72       36.77      2.16 o 
   7  -1   8        0.01       -0.22      0.76 o 
   8  -1   8       11.77       13.24      1.46 o 
  -8   0   8       34.27       35.26      3.59 o 
  -7   0   8        3.56        2.01      1.64 o 
  -6   0   8       36.02       38.78      3.32 o 
  -5   0   8      119.52      121.25      2.58 o 
  -4   0   8       33.58       39.89      1.40 o 
  -3   0   8        7.83       11.32      0.79 o 
  -2   0   8      494.99      468.24      7.51 o 
  -1   0   8       11.60        7.66      0.93 o 
   0   0   8     9268.47     9906.06     93.03 o 
   1   0   8      119.28      106.76      1.86 o 
   2   0   8     1255.82     1272.76     17.72 o 
   3   0   8       50.44       77.12      1.58 o 
   4   0   8        1.22        0.49      0.47 o 
   5   0   8       19.71       16.89      0.92 o 
   6   0   8      555.42      584.73      8.34 o 
   7   0   8        9.93        8.65      1.12 o 
   8   0   8       69.70       77.32      5.09 o 
  -8   1   8        6.36        5.66      2.21 o 
  -7   1   8        4.46        2.68      1.71 o 
  -6   1   8       14.50       12.87      2.15 o 
  -5   1   8      220.89      219.76     10.46 o 
  -4   1   8      191.19      197.18      3.29 o 
  -3   1   8        6.70        8.25      1.38 o 
  -2   1   8       27.12       20.88      1.14 o 
  -1   1   8        7.93       12.02      0.66 o 
   0   1   8      811.78      959.46     10.99 o 
   1   1   8      560.93      596.79      7.22 o 
   2   1   8      524.99      602.67      7.46 o 
   3   1   8      923.29      982.60     11.76 o 
   4   1   8       54.11       59.12      1.65 o 
   5   1   8       14.54       13.94      1.00 o 
   6   1   8        9.60        8.30      0.99 o 
   7   1   8        0.23        3.65      1.71 o 
   8   1   8       95.93       92.11      5.40 o 
  -8   2   8       16.11       21.69      3.05 o 
  -7   2   8       36.79       37.71      3.52 o 
  -6   2   8      274.35      256.81      8.61 o 
  -5   2   8        9.39        9.65      1.84 o 
  -4   2   8      556.81      520.61      8.48 o 
  -3   2   8       21.43       16.30      1.09 o 
  -2   2   8     1850.02     1822.37     25.51 o 
  -1   2   8     1566.61     1660.44     18.52 o 
   0   2   8     1337.47     1280.96     28.98 o 
   1   2   8      136.83      153.31      3.03 o 
   2   2   8     1090.21     1195.81     16.93 o 
   3   2   8      498.84      551.61      7.09 o 
   4   2   8      137.00      141.64      2.59 o 
   5   2   8      123.56      120.76      2.55 o 
   6   2   8      519.92      500.55     12.87 o 
   7   2   8        0.63       -1.47      1.44 o 
   8   2   8       61.99       58.55      4.29 o 
  -8   3   8       81.88       72.46      4.93 o 
  -7   3   8        7.89        8.21      2.35 o 
  -6   3   8      156.45      118.48      5.50 o 
  -5   3   8       47.50       40.62      3.25 o 
  -4   3   8        3.90        3.06      0.82 o 
  -3   3   8      144.16      137.14      3.05 o 
  -2   3   8      374.62      361.74      6.09 o 
  -1   3   8       10.33       18.03      2.12 o 
   0   3   8      760.69      902.40     13.01 o 
   1   3   8      711.07      741.34     10.95 o 
   2   3   8       11.82       18.24      1.36 o 
   3   3   8       90.39       85.15      1.81 o 
   4   3   8       36.62       35.42      1.19 o 
   5   3   8      298.08      297.97      8.55 o 
   6   3   8      275.72      278.53      8.55 o 
   7   3   8      589.44      579.18     14.98 o 
   8   3   8       20.96       28.36      3.32 o 
  -7   4   8      413.52      382.70     12.00 o 
  -6   4   8       53.02       41.16      3.52 o 
  -5   4   8      288.01      292.30      9.18 o 
  -4   4   8      653.90      621.01     15.12 o 
  -3   4   8      572.92      646.36     10.03 o 
  -2   4   8       61.38       51.20      1.70 o 
  -1   4   8      943.49      974.66     11.65 o 
   0   4   8     2073.06     2115.35     23.83 o 
   1   4   8      526.47      515.49      6.51 o 
   2   4   8      349.98      402.10      5.25 o 
   3   4   8     1488.53     1450.55     22.01 o 
   4   4   8        3.42        3.19      0.90 o 
   5   4   8        9.72        8.98      1.84 o 
   6   4   8       48.69       41.80      3.28 o 
   7   4   8      579.56      536.98     14.18 o 
   8   4   8        3.94        1.94      1.81 o 
  -7   5   8       11.23       13.04      2.61 o 
  -6   5   8       40.34       42.99      2.59 o 
  -5   5   8      640.36      587.59     11.30 o 
  -4   5   8      417.50      429.42      8.22 o 
  -3   5   8        0.82        0.97      0.54 o 
  -2   5   8       98.10       81.04      2.44 o 
  -1   5   8      213.73      212.87      7.84 o 
   0   5   8      241.53      264.24      3.91 o 
   1   5   8      124.49      117.94      2.08 o 
   2   5   8       16.31       15.94      2.92 o 
   3   5   8      195.22      204.88      4.51 o 
   4   5   8       73.89       80.77      4.02 o 
   5   5   8      406.89      388.70     10.56 o 
   6   5   8      302.75      295.35      9.18 o 
   7   5   8      409.10      404.75     11.80 o 
   8   5   8       68.04       59.06      4.29 o 
  -7   6   8      306.56      316.46      7.85 o 
  -6   6   8       89.16       77.52      3.50 o 
  -5   6   8       40.86       38.73      6.27 o 
  -4   6   8      259.26      267.74      5.97 o 
  -3   6   8      599.67      523.52      9.21 o 
  -2   6   8       93.17       75.12      2.39 o 
  -1   6   8       28.85       43.89      1.24 o 
   0   6   8      133.02      156.05      3.28 o 
   1   6   8      521.68      465.29     10.69 o 
   2   6   8        3.32        5.60      0.98 o 
   3   6   8      495.76      443.29      7.99 o 
   4   6   8        6.62        8.37      1.21 o 
   5   6   8      299.41      288.17      6.30 o 
   6   6   8      159.87      157.20      6.37 o 
   7   6   8       86.41       85.20      4.93 o 
   8   6   8        2.64       -1.47      1.68 o 
  -6   7   8      160.75      177.84      5.38 o 
  -5   7   8      115.47      121.50      4.58 o 
  -4   7   8       45.41       48.48      2.42 o 
  -3   7   8       21.27       13.60      1.40 o 
  -2   7   8       69.81       70.10      2.39 o 
  -1   7   8      395.18      420.79      5.22 o 
   0   7   8       72.55       86.76      2.01 o 
   1   7   8       74.40       60.72      2.33 o 
   2   7   8        7.43        5.53      1.64 o 
   3   7   8      219.75      221.30      5.02 o 
   4   7   8      346.18      340.56      6.97 o 
   5   7   8        7.98        8.48      1.37 o 
   6   7   8       96.09       83.69      4.66 o 
   7   7   8      156.09      160.98      6.87 o 
  -6   8   8       20.09       24.89      2.66 o 
  -5   8   8      126.66      125.53      4.30 o 
  -4   8   8       24.65       16.18      1.63 o 
  -3   8   8        0.94        0.94      0.90 o 
  -2   8   8        0.95       -0.11      0.63 o 
  -1   8   8       37.60       38.35      1.30 o 
   0   8   8       70.04       79.10      2.75 o 
   1   8   8      626.01      557.45      9.67 o 
   2   8   8      131.87       94.59      3.13 o 
   3   8   8        0.09        1.83      0.98 o 
   4   8   8       24.49       18.37      1.72 o 
   5   8   8        1.53        0.78      1.05 o 
   6   8   8        0.01       -1.91      1.27 o 
   7   8   8      164.64      169.97      7.17 o 
  -5   9   8       94.30       91.26      3.71 o 
  -4   9   8      133.62      122.70      4.03 o 
  -3   9   8       74.88       74.29      2.91 o 
  -2   9   8       51.12       39.43      1.72 o 
  -1   9   8      212.03      222.74      5.27 o 
   0   9   8      441.33      441.44      8.95 o 
   1   9   8       98.08       89.54      6.57 o 
   2   9   8       54.88       63.64      2.69 o 
   3   9   8       10.08        6.80      1.28 o 
   4   9   8      757.76      769.24     13.20 o 
   5   9   8       22.58       22.87      1.99 o 
   6   9   8       51.05       56.55      3.06 o 
  -4  10   8       35.48       34.66      2.32 o 
  -3  10   8       37.40       37.34      3.85 o 
  -2  10   8        2.98        6.50      1.91 o 
  -1  10   8        0.66       -0.21      0.85 o 
   0  10   8       38.78       21.75      1.76 o 
   1  10   8        9.60       14.22      1.53 o 
   2  10   8        0.00        1.53      1.04 o 
   3  10   8       66.92       46.08      2.45 o 
   4  10   8        1.39        1.46      1.09 o 
   5  10   8       67.12       70.94      3.96 o 
   6  10   8       22.10       19.10      2.07 o 
  -3  11   8       55.48       72.80      4.79 o 
  -2  11   8       97.56       95.59      5.20 o 
  -1  11   8        0.33        0.57      1.01 o 
   0  11   8       50.06       51.26      2.62 o 
   1  11   8       46.19       51.71      2.68 o 
   2  11   8      120.30      134.50      5.53 o 
   3  11   8        8.63        7.34      1.45 o 
   4  11   8       34.91       31.21      2.33 o 
   5  11   8       55.09       46.48      2.83 o 
  -2  12   8        6.01        8.35      2.21 o 
  -1  12   8        2.34        2.30      1.21 o 
   0  12   8       88.44       85.63      3.54 o 
   1  12   8       31.35       29.21      2.18 o 
   2  12   8       28.89       34.14      2.38 o 
   3  12   8        1.01        1.71      1.19 o 
   4  12   8       85.28       86.03      3.76 o 
  -3 -10   9       35.51       42.15      2.79 o 
  -2 -10   9        0.24        0.17      1.23 o 
  -1 -10   9        3.54        2.34      1.34 o 
   0 -10   9        0.10       -1.15      1.08 o 
   1 -10   9       30.17       28.43      2.20 o 
   2 -10   9        6.27        5.40      2.21 o 
  -4  -9   9       59.74       59.44      3.22 o 
  -3  -9   9       82.10       75.01      3.39 o 
  -2  -9   9      166.79      169.33      5.06 o 
  -1  -9   9       10.56       18.27      1.86 o 
   0  -9   9       15.45       25.54      2.04 o 
   1  -9   9       52.47       48.74      3.25 o 
   2  -9   9      274.13      270.82      9.75 o 
   3  -9   9       88.25       79.94      5.20 o 
  -5  -8   9      199.59      205.74      5.82 o 
  -4  -8   9       18.66       12.74      1.73 o 
  -3  -8   9       11.23       11.26      1.63 o 
  -2  -8   9      145.68      161.31     10.47 o 
  -1  -8   9      132.48      142.12      5.70 o 
   0  -8   9      134.62      127.67      5.85 o 
   1  -8   9       52.04       46.07      2.39 o 
   2  -8   9        7.09        5.89      1.20 o 
   3  -8   9        7.75        8.35      2.25 o 
   4  -8   9       50.13       40.15      3.85 o 
  -6  -7   9       12.45       15.86      1.60 o 
  -5  -7   9       20.30       19.39      1.92 o 
  -4  -7   9      323.93      327.01      8.28 o 
  -3  -7   9      663.64      585.00     10.75 o 
  -2  -7   9       94.89       94.25      3.39 o 
  -1  -7   9       49.88       50.95      2.50 o 
   0  -7   9        4.29        2.61      1.76 o 
   1  -7   9       20.46       22.59      1.68 o 
   2  -7   9      105.97       95.55      3.09 o 
   3  -7   9       67.78       76.82      4.66 o 
   4  -7   9       74.66       65.59      4.63 o 
   5  -7   9       28.23       29.99      2.43 o 
  -7  -6   9       53.78       47.69      2.30 o 
  -6  -6   9       16.37       14.83      1.47 o 
  -5  -6   9        4.22        5.83      1.46 o 
  -4  -6   9        0.01        0.67      1.04 o 
  -3  -6   9       81.48       62.74      2.74 o 
  -2  -6   9      113.21      113.60      4.02 o 
  -1  -6   9       74.10       74.43      2.85 o 
   0  -6   9       71.94       65.54      2.60 o 
   1  -6   9      624.21      587.18     17.36 o 
   2  -6   9      418.49      411.06      7.51 o 
   3  -6   9       26.40       28.39      1.46 o 
   4  -6   9        6.32        4.74      1.34 o 
   5  -6   9       65.71       61.79      3.13 o 
   6  -6   9       16.11       17.63      2.06 o 
  -7  -5   9        0.05       -0.97      0.87 o 
  -6  -5   9       30.26       27.66      1.68 o 
  -5  -5   9       66.73       61.68      2.76 o 
  -4  -5   9       43.65       38.10      2.19 o 
  -3  -5   9      259.52      246.88      5.57 o 
  -2  -5   9        3.38        2.00      1.61 o 
  -1  -5   9     1152.12     1161.02     17.57 o 
   0  -5   9      312.92      299.78      5.98 o 
   1  -5   9      308.33      309.00     12.47 o 
   2  -5   9       89.88       82.14      2.64 o 
   3  -5   9       26.61       33.09      1.55 o 
   4  -5   9       77.78       80.99      3.20 o 
   5  -5   9      268.42      264.05      6.47 o 
   6  -5   9       13.52        9.42      2.21 o 
  -7  -4   9       30.48       22.86      2.98 o 
  -6  -4   9        1.09        2.20      0.86 o 
  -5  -4   9       24.59       29.68      1.60 o 
  -4  -4   9       72.93       86.97      3.05 o 
  -3  -4   9        1.38        0.36      0.87 o 
  -2  -4   9        3.00        2.36      0.89 o 
  -1  -4   9       22.93       15.69      1.53 o 
   0  -4   9       55.81       60.24      2.24 o 
   1  -4   9     1350.96     1337.72     27.43 o 
   2  -4   9     2589.71     2532.99     35.01 o 
   3  -4   9     2834.75     2784.00     31.70 o 
   4  -4   9      287.59      273.36      4.72 o 
   5  -4   9        1.46        1.71      1.23 o 
   6  -4   9      204.52      215.85      5.73 o 
   7  -4   9        4.97        6.24      1.29 o 
  -7  -3   9       34.38       36.87      3.45 o 
  -6  -3   9       59.51       60.59      2.17 o 
  -5  -3   9       80.72       86.05      3.04 o 
  -4  -3   9      109.90      106.97      3.21 o 
  -3  -3   9      173.11      173.25      4.10 o 
  -2  -3   9       11.37       21.66      1.42 o 
  -1  -3   9      613.62      618.48     10.03 o 
   0  -3   9      465.38      526.56      8.74 o 
   1  -3   9      947.19      968.58     13.60 o 
   2  -3   9       34.23       30.68      1.20 o 
   3  -3   9       28.18       24.18      1.49 o 
   4  -3   9      622.39      638.80      8.72 o 
   5  -3   9        7.16        3.20      1.11 o 
   6  -3   9       54.18       54.27      3.23 o 
   7  -3   9        4.14        4.45      1.19 o 
  -8  -2   9       13.99       16.32      2.85 o 
  -7  -2   9       16.29       13.24      2.51 o 
  -6  -2   9        2.06        2.70      0.84 o 
  -5  -2   9        2.18        2.28      0.77 o 
  -4  -2   9       58.02       61.14      2.00 o 
  -3  -2   9       21.73       20.96      0.95 o 
  -2  -2   9      767.89      832.40     13.78 o 
  -1  -2   9     1186.54     1194.43     17.46 o 
   0  -2   9      788.93      782.54     11.98 o 
   1  -2   9       82.93       79.92      3.12 o 
   2  -2   9       89.23       87.31      1.90 o 
   3  -2   9      110.14       96.43      2.18 o 
   4  -2   9      149.68      177.58      2.91 o 
   5  -2   9      375.28      363.55      5.91 o 
   6  -2   9      199.27      206.03      4.25 o 
   7  -2   9        0.07        0.54      0.94 o 
  -8  -1   9        1.73        5.46      2.08 o 
  -7  -1   9        4.58        4.02      1.88 o 
  -6  -1   9       96.08       78.30      4.46 o 
  -5  -1   9       20.62       14.30      1.29 o 
  -4  -1   9      277.97      309.16      4.87 o 
  -3  -1   9       82.51       77.60      2.36 o 
  -2  -1   9     1556.88     1643.65     23.20 o 
  -1  -1   9      404.94      429.24     11.24 o 
   0  -1   9       19.84       36.85      0.98 o 
   1  -1   9       21.19       17.64      0.82 o 
   2  -1   9      927.49      955.75     13.72 o 
   3  -1   9        0.78        1.23      1.04 o 
   4  -1   9      144.22      142.99      2.82 o 
   5  -1   9       28.14       26.47      1.35 o 
   6  -1   9        5.91        7.00      1.07 o 
   7  -1   9       15.93       15.48      1.40 o 
   8  -1   9       12.43       14.89      4.78 o 
  -8   0   9       11.30       15.15      2.68 o 
  -7   0   9       29.28       32.55      3.22 o 
  -6   0   9       30.78       42.16      3.42 o 
  -5   0   9       56.63       60.91      1.96 o 
  -4   0   9      389.74      333.07      5.03 o 
  -3   0   9       12.90        7.77      0.88 o 
  -2   0   9     1329.74     1486.32     21.03 o 
  -1   0   9       11.61       13.40      0.94 o 
   0   0   9     2525.20     2834.52     26.91 o 
   1   0   9        1.13        0.85      0.48 o 
   2   0   9      453.26      430.07      6.90 o 
   3   0   9       49.48       63.71      2.15 o 
   4   0   9      860.76      897.72      9.67 o 
   5   0   9       11.63       11.99      0.88 o 
   6   0   9      186.43      163.56      3.53 o 
   7   0   9        3.17        2.55      0.93 o 
   8   0   9      307.59      332.05     10.96 o 
  -8   1   9        2.94        0.90      1.94 o 
  -7   1   9        0.07       -0.30      1.37 o 
  -6   1   9       84.43       76.18      4.39 o 
  -5   1   9       28.18       26.89      1.61 o 
  -4   1   9       11.52       14.56      1.52 o 
  -3   1   9       38.91       39.81      1.34 o 
  -2   1   9     3657.84     3874.15     72.93 o 
  -1   1   9      410.81      467.29      5.81 o 
   0   1   9       70.97       83.81      1.63 o 
   1   1   9        0.02       -0.10      0.37 o 
   2   1   9      543.93      605.84      7.56 o 
   3   1   9      165.41      159.33      2.80 o 
   4   1   9      188.46      212.93      3.09 o 
   5   1   9      168.94      164.06      2.73 o 
   6   1   9      120.16      134.01      2.58 o 
   7   1   9        7.10        6.03      1.91 o 
   8   1   9        7.66        4.96      2.15 o 
  -8   2   9       30.28       30.63      3.45 o 
  -7   2   9      115.00      110.67      5.66 o 
  -6   2   9        1.29        3.39      1.71 o 
  -5   2   9        1.98        3.18      1.61 o 
  -4   2   9       67.70       74.63      2.32 o 
  -3   2   9        0.89        1.73      0.62 o 
  -2   2   9      399.32      367.32      6.30 o 
  -1   2   9       42.94       53.62      1.33 o 
   0   2   9      307.30      352.28      4.70 o 
   1   2   9     2300.36     2419.43     26.73 o 
   2   2   9      795.34      775.45     16.12 o 
   3   2   9      393.04      362.63      6.11 o 
   4   2   9      485.18      467.26      6.30 o 
   5   2   9       48.55       48.82      1.60 o 
   6   2   9      557.90      561.41     14.11 o 
   7   2   9       73.60       74.41      4.39 o 
   8   2   9       71.22       68.91      4.63 o 
  -7   3   9       13.77        7.27      2.18 o 
  -6   3   9       21.23       28.42      2.88 o 
  -5   3   9       45.94       50.88      3.52 o 
  -4   3   9      151.30      153.03      3.50 o 
  -3   3   9      151.89      145.02      3.30 o 
  -2   3   9      373.02      386.94      6.57 o 
  -1   3   9       96.57       85.19      1.57 o 
   0   3   9      219.19      177.64      4.96 o 
   1   3   9      339.57      239.41      6.30 o 
   2   3   9        7.98        9.74      0.95 o 
   3   3   9      148.82      137.58      2.50 o 
   4   3   9      542.89      550.29     21.35 o 
   5   3   9      144.37      156.96      5.76 o 
   6   3   9        2.06        3.99      1.71 o 
   7   3   9      404.64      386.35     11.36 o 
   8   3   9      106.87      119.15      6.07 o 
  -7   4   9      358.05      341.00     11.19 o 
  -6   4   9       14.78       13.57      2.41 o 
  -5   4   9      119.61      116.64      5.26 o 
  -4   4   9        0.17        1.74      1.34 o 
  -3   4   9      562.82      535.43     10.81 o 
  -2   4   9        1.66        8.02      0.87 o 
  -1   4   9      254.42      245.15      3.75 o 
   0   4   9       41.83       55.20      1.43 o 
   1   4   9     1156.99     1177.78     13.77 o 
   2   4   9      472.42      477.04      7.93 o 
   3   4   9      308.91      327.60      6.15 o 
   4   4   9      548.62      543.18      9.30 o 
   5   4   9     2990.34     2932.72     57.21 o 
   6   4   9       58.95       63.68      3.85 o 
   7   4   9       97.12       91.80      4.93 o 
   8   4   9       70.18       65.66      4.63 o 
  -7   5   9       14.17       12.47      2.68 o 
  -6   5   9      136.62      129.28      6.00 o 
  -5   5   9        8.31       11.06      2.04 o 
  -4   5   9        0.03       -0.60      1.11 o 
  -3   5   9       55.44       54.29      3.40 o 
  -2   5   9        1.13       -0.04      0.51 o 
  -1   5   9        5.20        6.77      0.70 o 
   0   5   9      139.76      113.01      2.21 o 
   1   5   9       45.55       48.64      1.27 o 
   2   5   9       13.73       11.59      1.11 o 
   3   5   9        5.25        6.02      1.36 o 
   4   5   9        0.65       -0.06      0.84 o 
   5   5   9        6.79        8.58      1.81 o 
   6   5   9        8.83        6.74      1.88 o 
   7   5   9      289.11      272.63      9.22 o 
   8   5   9      160.58      161.15      7.14 o 
  -7   6   9       50.66       50.21      4.26 o 
  -6   6   9      126.79      128.67      6.17 o 
  -5   6   9      139.59      139.97      5.18 o 
  -4   6   9        0.48       -0.72      0.91 o 
  -3   6   9       16.22       21.94      2.40 o 
  -2   6   9      163.86      151.76      4.81 o 
  -1   6   9     1903.63     1931.88     22.35 o 
   0   6   9       16.66       14.34      1.20 o 
   1   6   9      651.36      647.13     10.45 o 
   2   6   9      311.96      283.47      5.68 o 
   3   6   9      555.21      565.97      9.70 o 
   4   6   9       12.68       10.54      1.33 o 
   5   6   9      290.74      270.33      6.22 o 
   6   6   9       35.65       29.03      2.95 o 
   7   6   9      112.13       98.41      5.26 o 
  -6   7   9       18.35       16.61      4.69 o 
  -5   7   9        2.77        2.95      1.34 o 
  -4   7   9       56.63       66.53      2.82 o 
  -3   7   9      167.34      156.19      4.11 o 
  -2   7   9       69.08       69.93      2.03 o 
  -1   7   9      170.32      167.46      3.71 o 
   0   7   9      112.77      112.31      2.37 o 
   1   7   9        1.67        2.61      1.49 o 
   2   7   9      412.39      419.28      7.76 o 
   3   7   9       94.25      104.58      3.29 o 
   4   7   9        4.43        5.23      1.56 o 
   5   7   9       77.99       71.20      2.97 o 
   6   7   9      239.56      246.99      8.55 o 
   7   7   9      727.84      746.19     18.84 o 
  -6   8   9       92.58       86.62      4.52 o 
  -5   8   9        0.21       -2.21      1.47 o 
  -4   8   9      120.86      111.97      3.75 o 
  -3   8   9      169.23      162.32      4.29 o 
  -2   8   9       65.14       57.03      2.25 o 
  -1   8   9       74.63       62.65      2.35 o 
   0   8   9      333.22      287.18     15.25 o 
   1   8   9       53.49       57.76      2.42 o 
   2   8   9      258.83      230.47      5.28 o 
   3   8   9       32.44       22.68      2.03 o 
   4   8   9      123.61      122.89      3.90 o 
   5   8   9      129.32      117.60      4.01 o 
   6   8   9       12.37       13.04      2.45 o 
   7   8   9       11.83        8.14      2.35 o 
  -5   9   9        0.01       -0.07      1.21 o 
  -4   9   9       99.13      102.22      3.69 o 
  -3   9   9        3.17        3.42      1.15 o 
  -2   9   9        1.86        0.07      1.16 o 
  -1   9   9      178.24      180.32     11.21 o 
   0   9   9        0.48       -0.44      0.82 o 
   1   9   9      225.05      174.00      4.54 o 
   2   9   9      163.97      162.64      4.44 o 
   3   9   9        4.90        3.49      1.16 o 
   4   9   9      295.82      278.69      6.48 o 
   5   9   9       96.71       90.21      3.59 o 
   6   9   9       53.03       56.48      3.17 o 
  -4  10   9        1.19        0.27      1.21 o 
  -3  10   9        7.58        4.66      1.91 o 
  -2  10   9       79.11       72.87      4.39 o 
  -1  10   9      120.47       99.86      5.03 o 
   0  10   9       37.59       31.53      2.05 o 
   1  10   9      114.50      111.48      4.74 o 
   2  10   9      310.80      301.21      6.72 o 
   3  10   9       38.81       42.02      2.48 o 
   4  10   9        2.17        3.65      1.30 o 
   5  10   9        4.99        5.80      1.47 o 
  -3  11   9        0.16       -1.91      1.27 o 
  -2  11   9       64.15       71.46      4.56 o 
  -1  11   9      230.80      238.42      6.01 o 
   0  11   9      307.92      327.84      7.27 o 
   1  11   9        4.00        5.20      1.28 o 
   2  11   9       91.23       86.58      3.45 o 
   3  11   9        1.85        1.90      1.53 o 
   4  11   9       51.42       50.23      2.87 o 
   5  11   9        2.35        4.99      1.50 o 
  -2  12   9       22.55       23.63      3.05 o 
  -1  12   9       36.26       34.48      2.40 o 
   0  12   9       53.56       58.22      2.97 o 
   1  12   9       79.17       93.07      3.69 o 
   2  12   9        5.52       10.68      1.81 o 
   3  12   9        8.89        7.90      1.55 o 
  -2 -10  10       93.71       84.84      3.75 o 
  -1 -10  10       77.19       91.92      3.87 o 
   0 -10  10       79.59       73.91      3.38 o 
   1 -10  10       18.26       34.12      2.35 o 
  -4  -9  10      214.70      238.05      6.60 o 
  -3  -9  10       15.49       21.64      2.13 o 
  -2  -9  10        0.65        1.45      1.23 o 
  -1  -9  10       75.86       68.65      3.21 o 
   0  -9  10      134.22      135.85      4.38 o 
   1  -9  10       69.38       72.24      3.09 o 
   2  -9  10       14.15        8.71      2.55 o 
   3  -9  10       48.95       55.10      4.46 o 
  -5  -8  10       80.39       85.60      4.49 o 
  -4  -8  10        7.57       17.52      1.97 o 
  -3  -8  10       17.18       16.81      1.85 o 
  -2  -8  10        2.42        0.61      1.66 o 
  -1  -8  10        1.53        1.49      2.04 o 
   0  -8  10       54.90       48.33      2.52 o 
   1  -8  10        9.60        8.58      1.63 o 
   2  -8  10        5.62        9.73      1.39 o 
   3  -8  10        2.36        2.15      1.94 o 
   4  -8  10        0.10       -2.16      1.44 o 
  -6  -7  10       91.63       96.97      3.26 o 
  -5  -7  10        7.67        6.41      1.55 o 
  -4  -7  10       33.25       44.06      5.46 o 
  -3  -7  10       26.11       27.99      2.16 o 
  -2  -7  10       31.23       44.40      2.49 o 
  -1  -7  10        0.17       -1.24      0.83 o 
   0  -7  10      388.56      380.66      7.62 o 
   1  -7  10      183.21      163.32      5.35 o 
   2  -7  10      234.05      248.00      9.03 o 
   3  -7  10       19.28       19.71      2.78 o 
   4  -7  10        5.88        2.61      1.94 o 
   5  -7  10      279.50      311.04     11.06 o 
  -6  -6  10       20.35       31.22      1.93 o 
  -5  -6  10      109.14       82.73      3.40 o 
  -4  -6  10        5.71        1.16      1.09 o 
  -3  -6  10       66.03       59.38      2.75 o 
  -2  -6  10        0.01        3.28      1.84 o 
  -1  -6  10       45.89       41.94      2.25 o 
   0  -6  10      416.45      415.19      7.91 o 
   1  -6  10       47.16       50.05      2.31 o 
   2  -6  10      277.19      262.26      8.21 o 
   3  -6  10        3.26        3.40      0.86 o 
   4  -6  10        1.05        0.27      1.68 o 
   5  -6  10        0.01       -0.82      1.11 o 
   6  -6  10       81.20       85.64      3.88 o 
  -7  -5  10        8.15        6.74      1.29 o 
  -6  -5  10        2.75        4.24      1.09 o 
  -5  -5  10       13.04        9.67      1.45 o 
  -4  -5  10       25.20       16.88      1.65 o 
  -3  -5  10       49.94       49.49      2.58 o 
  -2  -5  10        9.62        6.06      1.81 o 
  -1  -5  10     1840.75     1852.87     26.84 o 
   0  -5  10      884.73      895.70     14.15 o 
   1  -5  10       23.15       35.64      2.95 o 
   2  -5  10      176.59      169.87      4.74 o 
   3  -5  10      541.82      574.86      8.11 o 
   4  -5  10        1.44        0.27      1.54 o 
   5  -5  10      326.90      364.83      8.10 o 
   6  -5  10        1.47        0.44      1.96 o 
  -7  -4  10        6.42        6.80      2.25 o 
  -6  -4  10       25.88       30.92      4.21 o 
  -5  -4  10        0.00        0.81      1.08 o 
  -4  -4  10       65.32       65.46      2.67 o 
  -3  -4  10       29.91       28.68      2.92 o 
  -2  -4  10      454.63      491.05      8.77 o 
  -1  -4  10        2.72        3.95      1.02 o 
   0  -4  10      647.60      676.76     11.09 o 
   1  -4  10      451.69      412.89      7.44 o 
   2  -4  10        2.74        3.86      0.90 o 
   3  -4  10        4.81        2.78      1.17 o 
   4  -4  10      288.50      329.35      5.49 o 
   5  -4  10       41.62       53.89      2.83 o 
   6  -4  10      207.59      225.27      4.77 o 
   7  -4  10       16.87       15.26      1.96 o 
  -7  -3  10       58.62       71.73      4.79 o 
  -6  -3  10        1.74        0.65      0.84 o 
  -5  -3  10       74.23       71.97      2.90 o 
  -4  -3  10       45.09       32.95      1.92 o 
  -3  -3  10      591.55      580.26     11.35 o 
  -2  -3  10      619.31      653.81     12.30 o 
  -1  -3  10      789.32      793.37     12.51 o 
   0  -3  10        0.04        0.44      0.69 o 
   1  -3  10     1099.30     1077.49     18.75 o 
   2  -3  10      960.87      980.07     11.79 o 
   3  -3  10       18.98       23.53      1.40 o 
   4  -3  10       14.66       15.07      0.97 o 
   5  -3  10       11.23        3.74      0.97 o 
   6  -3  10       47.85       41.96      2.40 o 
   7  -3  10      319.34      322.58      6.40 o 
  -7  -2  10       53.80       52.39      4.09 o 
  -6  -2  10      118.91      105.23      2.80 o 
  -5  -2  10        1.13        4.60      0.88 o 
  -4  -2  10      372.08      370.45      6.93 o 
  -3  -2  10       61.87       68.17      2.46 o 
  -2  -2  10        0.58        1.94      0.89 o 
  -1  -2  10      191.31      211.71      5.20 o 
   0  -2  10      185.12      185.92      4.41 o 
   1  -2  10      171.92      155.60      2.63 o 
   2  -2  10      194.83      205.85      3.99 o 
   3  -2  10      409.97      399.98      6.81 o 
   4  -2  10      563.65      544.94      6.57 o 
   5  -2  10        1.57        0.18      0.61 o 
   6  -2  10      134.49      141.16      3.46 o 
   7  -2  10       46.51       60.72      2.48 o 
  -7  -1  10        0.58       -1.64      1.41 o 
  -6  -1  10       40.46       42.03      3.49 o 
  -5  -1  10      186.25      186.70      7.26 o 
  -4  -1  10      934.64      917.79     11.71 o 
  -3  -1  10      932.68      979.75     14.76 o 
  -2  -1  10      332.46      325.51      4.69 o 
  -1  -1  10       58.49       58.28      2.07 o 
   0  -1  10      207.08      207.05      3.09 o 
   1  -1  10       33.48       31.78      1.97 o 
   2  -1  10      229.34      237.09      4.39 o 
   3  -1  10      167.78      165.75      3.62 o 
   4  -1  10        2.80        1.27      0.61 o 
   5  -1  10      105.10       80.94      4.04 o 
   6  -1  10      483.56      481.83      7.40 o 
   7  -1  10       14.27       17.50      1.48 o 
  -8   0  10        0.01       -0.17      1.64 o 
  -7   0  10       28.76       29.63      3.18 o 
  -6   0  10       45.11       42.13      3.52 o 
  -5   0  10        8.82        6.31      0.84 o 
  -4   0  10      127.28      120.13      2.66 o 
  -3   0  10       24.71       27.18      2.01 o 
  -2   0  10     1290.54     1377.77     19.79 o 
  -1   0  10       33.20       29.95      1.01 o 
   0   0  10      262.01      260.59      3.17 o 
   1   0  10        8.73        7.80      0.72 o 
   2   0  10       18.28       13.27      0.98 o 
   3   0  10       17.87       15.80      1.79 o 
   4   0  10      759.30      710.55      7.98 o 
   5   0  10        9.35        9.98      0.94 o 
   6   0  10      279.09      287.52      5.04 o 
   7   0  10       18.55       17.56      2.58 o 
   8   0  10      239.36      247.93      9.22 o 
  -8   1  10       57.45       56.51      4.56 o 
  -7   1  10       23.72       25.61      3.05 o 
  -6   1  10       58.61       62.44      4.16 o 
  -5   1  10       42.69       36.77      3.10 o 
  -4   1  10      543.97      553.89      7.51 o 
  -3   1  10       62.67       54.04      1.62 o 
  -2   1  10       11.09       13.67      1.08 o 
  -1   1  10      294.73      290.89      4.31 o 
   0   1  10        4.35        1.44      0.41 o 
   1   1  10      269.34      288.94      4.07 o 
   2   1  10     1004.28     1048.16     12.37 o 
   3   1  10      241.23      210.21      4.25 o 
   4   1  10        0.06       -0.50      0.56 o 
   5   1  10      103.04      103.93      2.98 o 
   6   1  10       72.29       68.68      2.17 o 
   7   1  10        3.72        3.12      1.84 o 
   8   1  10        8.69        9.02      2.51 o 
  -7   2  10        2.06        1.47      1.74 o 
  -6   2  10       51.24       48.90      3.79 o 
  -5   2  10       92.24       91.90      4.66 o 
  -4   2  10       14.61       12.44      2.26 o 
  -3   2  10      242.83      255.78      5.01 o 
  -2   2  10       47.23       46.39      1.77 o 
  -1   2  10      815.86      848.05     10.06 o 
   0   2  10     1769.32     1800.94     20.19 o 
   1   2  10      199.32      226.36      3.89 o 
   2   2  10       83.05       74.57      1.80 o 
   3   2  10      532.09      539.30     14.50 o 
   4   2  10     1350.04     1360.15     19.68 o 
   5   2  10       45.95       56.63      2.71 o 
   6   2  10      185.00      193.80      6.90 o 
   7   2  10        0.66        0.07      1.47 o 
   8   2  10       91.76       89.02      5.40 o 
  -7   3  10        8.16        9.89      2.41 o 
  -6   3  10        1.55        3.96      1.84 o 
  -5   3  10       28.39       30.87      2.85 o 
  -4   3  10      233.84      241.07      4.84 o 
  -3   3  10      103.67      100.56      4.19 o 
  -2   3  10       22.79       20.07      1.24 o 
  -1   3  10      642.90      673.04      7.27 o 
   0   3  10      186.90      187.85      3.40 o 
   1   3  10       96.97       45.11      2.28 o 
   2   3  10      223.89      231.01      4.55 o 
   3   3  10        8.85       11.19      0.78 o 
   4   3  10      390.86      384.24      9.99 o 
   5   3  10       15.58       20.11      2.35 o 
   6   3  10      123.98      125.99      5.40 o 
   7   3  10        0.13       -1.54      1.41 o 
   8   3  10      198.66      178.35      7.47 o 
  -7   4  10       57.11       47.49      4.12 o 
  -6   4  10      259.65      259.93      9.08 o 
  -5   4  10       23.17       26.01      2.71 o 
  -4   4  10       14.03       13.14      2.04 o 
  -3   4  10      614.88      632.24     10.10 o 
  -2   4  10      702.45      713.43     11.09 o 
  -1   4  10      712.80      684.58      8.59 o 
   0   4  10       13.27       16.64      1.05 o 
   1   4  10      347.05      372.63      6.43 o 
   2   4  10     1186.13     1166.17     17.03 o 
   3   4  10     1627.26     1599.45     22.96 o 
   4   4  10       30.92       36.29      2.00 o 
   5   4  10     1295.26     1267.22     27.01 o 
   6   4  10       39.94       39.95      3.22 o 
   7   4  10       98.89       98.10      5.20 o 
   8   4  10      316.30      334.64     10.96 o 
  -7   5  10       14.21       14.45      2.65 o 
  -6   5  10        3.90        2.28      1.68 o 
  -5   5  10       30.14       32.41      3.12 o 
  -4   5  10       15.72       14.81      2.04 o 
  -3   5  10       49.36       50.70      1.96 o 
  -2   5  10       24.18       19.33      1.24 o 
  -1   5  10      671.73      712.00      9.23 o 
   0   5  10       48.16       58.22      1.59 o 
   1   5  10        0.34        1.62      0.47 o 
   2   5  10        0.41       -0.14      0.68 o 
   3   5  10       42.60       50.16      2.22 o 
   4   5  10      193.03      188.00      4.58 o 
   5   5  10      439.10      439.34     11.76 o 
   6   5  10      313.55      294.92      9.28 o 
   7   5  10      602.23      599.25     15.79 o 
  -6   6  10       36.72       33.85      3.32 o 
  -5   6  10       69.85       70.72      4.32 o 
  -4   6  10       52.28       51.75      3.49 o 
  -3   6  10      306.45      269.55      8.08 o 
  -2   6  10      127.12      120.51      2.25 o 
  -1   6  10      292.43      273.04      4.38 o 
   0   6  10      264.19      235.29      3.79 o 
   1   6  10      238.00      198.37      6.52 o 
   2   6  10        0.16        3.51      3.15 o 
   3   6  10      495.80      448.88      8.20 o 
   4   6  10      371.14      361.02      7.21 o 
   5   6  10      519.52      501.70      9.44 o 
   6   6  10        2.10        2.35      1.61 o 
   7   6  10       11.90        7.81      2.25 o 
  -6   7  10        0.49        0.54      1.74 o 
  -5   7  10       16.35       21.65      2.75 o 
  -4   7  10       55.79       53.23      3.49 o 
  -3   7  10      138.99      123.61      5.03 o 
  -2   7  10        4.17        2.61      0.90 o 
  -1   7  10      381.16      385.00      8.64 o 
   0   7  10      139.41      125.80      3.49 o 
   1   7  10      148.44      159.74      4.03 o 
   2   7  10       21.33       24.40      1.69 o 
   3   7  10       44.68       34.10      2.16 o 
   4   7  10      480.55      440.92      8.52 o 
   5   7  10      780.43      777.25     13.34 o 
   6   7  10       21.17       19.10      2.68 o 
   7   7  10       61.45       62.68      4.42 o 
  -6   8  10       32.90       31.41      3.52 o 
  -5   8  10       25.11       29.53      2.33 o 
  -4   8  10       12.53       13.76      1.67 o 
  -3   8  10       23.71       23.10      1.75 o 
  -2   8  10      322.56      328.09      6.60 o 
  -1   8  10      300.37      240.90      9.13 o 
   0   8  10      500.39      484.63      8.79 o 
   1   8  10        5.96        3.26      0.98 o 
   2   8  10      247.84      227.76     10.44 o 
   3   8  10      332.22      271.09      6.07 o 
   4   8  10      132.04      120.50      3.90 o 
   5   8  10      382.91      374.24      8.00 o 
   6   8  10       99.58      107.72      5.56 o 
  -5   9  10        0.40       -0.48      1.27 o 
  -4   9  10        7.14        5.50      1.42 o 
  -3   9  10       22.75       18.71      2.09 o 
  -2   9  10      170.94      202.68      7.41 o 
  -1   9  10      219.17      194.62      4.96 o 
   0   9  10        0.73        2.24      0.98 o 
   1   9  10       28.61       26.98      1.89 o 
   2   9  10      512.79      487.46     14.85 o 
   3   9  10      118.78       90.99      3.39 o 
   4   9  10       49.08       48.07      2.75 o 
   5   9  10       76.24       74.86      3.30 o 
   6   9  10      104.01      108.12      4.12 o 
  -4  10  10       43.48       46.96      3.82 o 
  -3  10  10        2.04        2.88      1.84 o 
  -2  10  10       32.27       40.15      3.39 o 
  -1  10  10        0.77        0.63      1.19 o 
   0  10  10      405.49      382.60      7.89 o 
   1  10  10        1.13        1.51      1.10 o 
   2  10  10       77.39       68.99      3.03 o 
   3  10  10       32.87       26.54      2.06 o 
   4  10  10       27.45       25.16      2.13 o 
   5  10  10       28.03       27.74      2.32 o 
  -3  11  10       70.67       80.14      5.03 o 
  -2  11  10       25.16       27.75      3.15 o 
  -1  11  10       41.25       33.65      3.23 o 
   0  11  10       82.20       89.79      3.53 o 
   1  11  10       38.74       45.53      2.62 o 
   2  11  10       85.39       86.55      3.49 o 
   3  11  10       13.01        8.90      2.40 o 
   4  11  10       50.62       70.77      3.38 o 
  -2  12  10      270.72      285.77     10.22 o 
  -1  12  10        5.68        9.50      1.61 o 
   0  12  10       96.71       92.71      3.90 o 
   1  12  10        3.95        2.45      1.26 o 
   2  12  10       31.59       40.31      2.65 o 
   3  12  10        0.31        0.67      3.00 o 
  -3  -9  11       45.75       52.94      3.07 o 
  -2  -9  11       20.98       22.55      3.74 o 
  -1  -9  11        3.54        1.34      1.21 o 
   0  -9  11      188.65      190.15      5.38 o 
   1  -9  11      149.40      170.88      5.00 o 
   2  -9  11       43.65       50.51      4.22 o 
  -4  -8  11       48.23       53.66      4.52 o 
  -3  -8  11       34.65       33.43      2.47 o 
  -2  -8  11      197.30      182.53      5.25 o 
  -1  -8  11       26.07       20.96      1.96 o 
   0  -8  11        1.40        5.20      1.32 o 
   1  -8  11        0.16       -0.26      0.98 o 
   2  -8  11        0.54       -0.34      0.98 o 
   3  -8  11      651.00      645.17     17.83 o 
   4  -8  11       35.89       49.54      4.36 o 
  -5  -7  11       73.03       65.61      3.30 o 
  -4  -7  11        0.07        4.15      1.37 o 
  -3  -7  11       19.46       15.84      1.76 o 
  -2  -7  11       30.68       30.28      2.17 o 
  -1  -7  11        1.84        0.64      1.04 o 
   0  -7  11       68.78       77.13      3.05 o 
   1  -7  11        4.76        6.19      1.24 o 
   2  -7  11       56.66       62.35      3.67 o 
   3  -7  11      162.47      168.66      7.31 o 
   4  -7  11      334.87      370.43     12.10 o 
  -6  -6  11        0.36       -0.84      1.30 o 
  -5  -6  11      180.49      153.60      9.07 o 
  -4  -6  11        3.58        2.53      1.24 o 
  -3  -6  11        3.97        3.71      1.22 o 
  -2  -6  11       70.86       61.81      2.76 o 
  -1  -6  11        4.66        4.59      1.16 o 
   0  -6  11      127.31      118.45      3.66 o 
   1  -6  11      420.39      387.08      7.58 o 
   2  -6  11       83.27       86.76      3.03 o 
   3  -6  11      150.18      168.14      3.66 o 
   4  -6  11        0.30        0.57      1.61 o 
   5  -6  11       26.63       40.25      3.99 o 
  -6  -5  11        2.74        0.54      0.95 o 
  -5  -5  11       13.12       12.90      2.48 o 
  -4  -5  11       42.22       34.75      2.18 o 
  -3  -5  11     1469.51     1426.66     21.71 o 
  -2  -5  11     1680.00     1668.96     24.75 o 
  -1  -5  11       26.13       17.93      1.76 o 
   0  -5  11      355.90      356.65      9.10 o 
   1  -5  11      387.07      392.09      7.48 o 
   2  -5  11       46.82       53.38      2.35 o 
   3  -5  11       75.41       83.38      2.82 o 
   4  -5  11       69.87       62.81      4.19 o 
   5  -5  11       28.50       22.49      3.12 o 
   6  -5  11       28.09       34.64      2.56 o 
  -7  -4  11        1.72        3.18      2.18 o 
  -6  -4  11       29.99       28.19      3.08 o 
  -5  -4  11       79.43       64.09      2.82 o 
  -4  -4  11       34.01       49.40      2.49 o 
  -3  -4  11      481.86      460.00      8.61 o 
  -2  -4  11      239.35      239.04      5.42 o 
  -1  -4  11      342.06      345.07      6.88 o 
   0  -4  11      700.58      673.50     11.22 o 
   1  -4  11      584.17      565.61      9.67 o 
   2  -4  11      291.54      284.56      5.82 o 
   3  -4  11      212.10      202.68      6.40 o 
   4  -4  11        7.17       13.52      1.42 o 
   5  -4  11        2.39        6.18      1.14 o 
   6  -4  11        1.94        2.22      1.07 o 
  -7  -3  11       16.26       15.59      2.85 o 
  -6  -3  11        1.93        2.37      0.96 o 
  -5  -3  11      544.48      550.42      8.23 o 
  -4  -3  11      127.42      127.90      3.74 o 
  -3  -3  11      161.30      189.74      4.61 o 
  -2  -3  11       29.41       29.81      1.85 o 
  -1  -3  11      710.94      737.50     11.95 o 
   0  -3  11      138.58      127.60      3.46 o 
   1  -3  11      255.54      263.83      7.17 o 
   2  -3  11      385.49      392.57      8.26 o 
   3  -3  11        5.26       10.19      1.07 o 
   4  -3  11       31.04       30.17      1.44 o 
   5  -3  11      295.61      317.48      5.57 o 
   6  -3  11       37.69       34.03      2.35 o 
   7  -3  11       95.95      112.06      3.41 o 
  -7  -2  11       57.30       49.20      4.06 o 
  -6  -2  11        2.84        4.21      0.97 o 
  -5  -2  11       66.80       59.59      3.40 o 
  -4  -2  11       80.27       67.30      5.06 o 
  -3  -2  11        2.67        4.80      1.04 o 
  -2  -2  11      339.93      343.82      6.58 o 
  -1  -2  11       39.22       33.54      1.88 o 
   0  -2  11        0.88        0.29      1.36 o 
   1  -2  11      357.62      323.76      6.17 o 
   2  -2  11      131.38      131.00      3.01 o 
   3  -2  11       31.55       31.87      2.71 o 
   4  -2  11      151.75      142.69      3.01 o 
   5  -2  11       16.83       21.03      1.18 o 
   6  -2  11       13.92       13.10      1.30 o 
   7  -2  11       39.62       36.90      5.06 o 
  -7  -1  11        6.84        7.71      2.31 o 
  -6  -1  11      207.59      192.69      7.54 o 
  -5  -1  11       31.12       34.70      1.74 o 
  -4  -1  11      247.04      234.16      5.23 o 
  -3  -1  11        0.10        0.80      0.72 o 
  -2  -1  11        4.68        7.97      1.01 o 
  -1  -1  11      205.61      200.21      4.41 o 
   0  -1  11     1114.44     1193.75     13.89 o 
   1  -1  11       45.66       44.61      1.30 o 
   2  -1  11      352.07      338.27      5.82 o 
   3  -1  11       12.11        9.58      1.14 o 
   4  -1  11     1183.24     1169.90     22.67 o 
   5  -1  11       24.86       34.20      1.38 o 
   6  -1  11        7.90        8.90      1.17 o 
   7  -1  11        0.02       -0.12      0.89 o 
  -7   0  11        0.88        0.30      1.71 o 
  -6   0  11       55.47       44.34      3.69 o 
  -5   0  11        0.14        0.52      0.66 o 
  -4   0  11      262.25      290.95      6.86 o 
  -3   0  11        4.51       10.12      4.29 o 
  -2   0  11      614.41      642.29      8.11 o 
  -1   0  11        7.88       11.91      0.70 o 
   0   0  11        1.80        9.92      0.58 o 
   1   0  11       29.05       32.02      3.52 o 
   2   0  11      829.99      825.57     12.27 o 
   3   0  11       20.84       15.74      1.18 o 
   4   0  11       18.36       23.40      1.24 o 
   5   0  11       19.39       22.67      1.12 o 
   6   0  11      437.69      440.08      6.86 o 
   7   0  11       15.12       11.19      2.35 o 
  -7   1  11       17.85       25.88      3.08 o 
  -6   1  11       43.51       37.41      3.42 o 
  -5   1  11        4.80        5.13      1.04 o 
  -4   1  11     1204.00     1189.48     14.56 o 
  -3   1  11      653.49      714.96      9.34 o 
  -2   1  11      335.03      321.25      4.64 o 
  -1   1  11        5.67        6.50      0.55 o 
   0   1  11      397.70      404.97      5.29 o 
   1   1  11       39.93       50.40      1.37 o 
   2   1  11     1155.22     1171.39     16.82 o 
   3   1  11      119.22      107.12      2.85 o 
   4   1  11      489.76      454.02      6.41 o 
   5   1  11       31.24       29.60      2.28 o 
   6   1  11      436.69      436.44      8.17 o 
   7   1  11        1.37        0.50      1.71 o 
  -7   2  11       15.06       13.47      2.65 o 
  -6   2  11        0.24       -0.17      1.51 o 
  -5   2  11        4.00        5.63      1.88 o 
  -4   2  11      222.43      199.36      4.45 o 
  -3   2  11       38.57       44.41      2.30 o 
  -2   2  11      477.39      486.53      6.56 o 
  -1   2  11      249.47      305.12      4.78 o 
   1   2  11      334.51      328.91      4.66 o 
   2   2  11     1305.36     1250.81     14.66 o 
   3   2  11        0.61        0.01      0.68 o 
   4   2  11       99.40       93.81      2.66 o 
   5   2  11      115.43      112.32      4.79 o 
   6   2  11      251.12      249.79     12.89 o 
   7   2  11        4.86        5.90      1.88 o 
  -7   3  11        0.04       -0.47      1.64 o 
  -6   3  11       10.23       13.00      2.31 o 
  -5   3  11      204.54      200.00      7.37 o 
  -4   3  11       33.72       26.42      1.55 o 
  -3   3  11       64.18       80.53      3.32 o 
  -2   3  11      194.00      192.73      3.33 o 
  -1   3  11      274.04      289.43      3.72 o 
   0   3  11      678.55      710.61      8.81 o 
   1   3  11      940.33      906.82     10.99 o 
   2   3  11        0.62        0.40      0.34 o 
   3   3  11      127.18      117.74      2.39 o 
   4   3  11      361.22      333.70      9.05 o 
   5   3  11      905.83      897.76     20.04 o 
   6   3  11      226.54      232.51      7.81 o 
   7   3  11       48.01       46.56      3.75 o 
  -7   4  11        0.69        2.68      1.98 o 
  -6   4  11       83.73       78.26      4.83 o 
  -5   4  11      141.94      143.49      6.03 o 
  -4   4  11       93.84       94.25      4.63 o 
  -3   4  11      100.08      110.19      5.95 o 
  -2   4  11      607.98      581.73     33.59 o 
  -1   4  11       83.42       76.02      1.88 o 
   0   4  11     1160.67     1141.79     16.56 o 
   1   4  11      197.59      187.45      4.01 o 
   2   4  11       99.61      100.42      2.98 o 
   3   4  11     3548.33     3372.98     46.10 o 
   4   4  11       80.01       85.34      2.97 o 
   5   4  11       10.94        7.14      1.74 o 
   6   4  11      678.30      700.14     17.16 o 
   7   4  11        0.15       -1.04      1.47 o 
  -7   5  11       18.63       27.82      3.32 o 
  -6   5  11       39.25       51.62      3.99 o 
  -5   5  11        2.99        2.61      1.58 o 
  -4   5  11       33.22       31.17      2.78 o 
  -3   5  11     1670.41     1615.15     23.35 o 
  -2   5  11       15.90       20.65      1.11 o 
  -1   5  11       18.49       17.88      1.04 o 
   0   5  11      170.11      197.23      3.34 o 
   1   5  11      812.95      834.67     10.30 o 
   2   5  11       22.02       28.76      3.64 o 
   3   5  11      208.04      174.62      4.28 o 
   4   5  11        0.54       -0.80      0.83 o 
   5   5  11      352.04      347.27     10.09 o 
   6   5  11       93.88       99.01      4.99 o 
   7   5  11       55.29       63.65      4.42 o 
  -6   6  11       13.58       13.68      2.58 o 
  -5   6  11       44.13       47.19      3.69 o 
  -4   6  11      162.03      148.28      5.97 o 
  -3   6  11      245.01      217.86      7.07 o 
  -2   6  11       72.82       78.86      1.83 o 
  -1   6  11        0.17       -0.05      0.63 o 
   0   6  11        4.73        3.18      0.97 o 
   1   6  11     1217.06     1205.60     17.96 o 
   2   6  11       86.64       80.80      2.79 o 
   3   6  11     2445.34     2404.76     33.99 o 
   4   6  11       93.98       94.67      3.28 o 
   5   6  11      131.59      134.54      4.10 o 
   6   6  11      248.15      216.29      7.88 o 
   7   6  11       22.39       21.82      2.95 o 
  -6   7  11       14.64       14.98      2.61 o 
  -5   7  11       24.24       23.80      2.85 o 
  -4   7  11        1.67       -0.03      1.27 o 
  -3   7  11       26.13       22.12      2.35 o 
  -2   7  11       19.30       21.11      1.27 o 
  -1   7  11       12.45       16.98      1.11 o 
   0   7  11       42.09       40.27      2.01 o 
   1   7  11      319.71      254.22      8.55 o 
   2   7  11      109.93       96.02      3.17 o 
   3   7  11       96.46       89.94      3.14 o 
   4   7  11        1.06        1.08      1.05 o 
   5   7  11        9.14       10.22      2.50 o 
   6   7  11        0.56        0.07      1.71 o 
   7   7  11        0.51        1.31      1.71 o 
  -5   8  11        5.78        5.26      2.01 o 
  -4   8  11       22.70       26.58      2.78 o 
  -3   8  11      203.61      193.47      4.90 o 
  -2   8  11      177.11      192.54      4.69 o 
  -1   8  11       30.58       43.26      2.30 o 
   0   8  11      500.78      456.97      8.50 o 
   1   8  11       37.58       46.78      2.32 o 
   2   8  11      492.15      448.40      8.49 o 
   3   8  11      678.86      641.82     11.28 o 
   4   8  11       11.73       16.27      1.69 o 
   5   8  11        0.45       -0.32      1.03 o 
   6   8  11        0.21        0.07      1.61 o 
  -5   9  11        3.66        4.56      2.01 o 
  -4   9  11        0.02       -0.57      1.44 o 
  -3   9  11        7.28        5.93      1.32 o 
  -2   9  11      401.90      400.26     11.56 o 
  -1   9  11        5.82        3.21      1.10 o 
   0   9  11      128.04      124.59      3.84 o 
   1   9  11        0.01        1.33      0.97 o 
   2   9  11        1.12        1.76      1.04 o 
   3   9  11       75.23       76.40      3.13 o 
   4   9  11        0.47        0.20      0.99 o 
   5   9  11        9.87        6.47      1.47 o 
   6   9  11        4.34        6.19      1.60 o 
  -4  10  11      139.24      153.84      6.97 o 
  -3  10  11       35.17       28.99      3.22 o 
  -2  10  11      256.97      247.42      8.75 o 
  -1  10  11        6.67        4.59      1.27 o 
   0  10  11      266.13      227.56      7.22 o 
   1  10  11      103.83       84.85      3.29 o 
   2  10  11       83.48       80.01      4.02 o 
   3  10  11       23.84       20.60      1.91 o 
   4  10  11      186.32      190.94      5.46 o 
   5  10  11        1.96        6.84      1.62 o 
  -3  11  11       29.86       33.08      3.55 o 
  -2  11  11       10.57       13.81      2.51 o 
  -1  11  11       33.34       39.72      2.46 o 
   0  11  11        1.88        3.17      1.20 o 
   1  11  11        0.52        0.39      1.07 o 
   2  11  11       13.67       17.84      1.85 o 
   3  11  11        4.59        6.79      2.21 o 
   4  11  11       52.79       54.18      3.02 o 
  -1  12  11       22.74       23.22      3.67 o 
   0  12  11        3.93       10.85      1.74 o 
   1  12  11       36.62       44.89      2.90 o 
   2  12  11      187.64      199.06      5.76 o 
  -2  -9  12       69.06       92.62      4.02 o 
  -1  -9  12      310.55      362.36      8.24 o 
   0  -9  12       34.25       35.01      3.28 o 
   1  -9  12       13.59       14.53      2.41 o 
  -4  -8  12      200.71      216.96      6.21 o 
  -3  -8  12        7.52        7.75      1.62 o 
  -2  -8  12       24.78       14.87      1.86 o 
  -1  -8  12        5.57        9.96      1.61 o 
   0  -8  12       41.28       40.98      2.51 o 
   1  -8  12      293.40      320.27      7.19 o 
   2  -8  12      316.18      341.21      7.37 o 
   3  -8  12       19.76       20.34      3.18 o 
  -5  -7  12       22.44       33.17      2.55 o 
  -4  -7  12       63.45       64.86      3.25 o 
  -3  -7  12       18.29       23.20      2.08 o 
  -2  -7  12      154.20      170.69      5.01 o 
  -1  -7  12        8.94        8.87      1.48 o 
   0  -7  12       80.27       96.82      3.55 o 
   1  -7  12        0.69        1.13      1.04 o 
   2  -7  12       19.78       20.91      2.78 o 
   3  -7  12        8.03        7.54      2.35 o 
   4  -7  12       10.33        9.59      2.71 o 
  -5  -6  12       49.86       51.95      5.08 o 
  -4  -6  12      182.38      166.24      4.98 o 
  -3  -6  12        4.94        3.81      1.26 o 
  -2  -6  12      245.00      244.32     10.22 o 
  -1  -6  12      323.47      276.70      6.33 o 
   0  -6  12        1.23        2.34      1.08 o 
   1  -6  12       26.88       26.05      1.88 o 
   2  -6  12       10.80        6.51      1.20 o 
   3  -6  12        3.62        2.29      0.88 o 
   4  -6  12        5.70       14.04      2.75 o 
   5  -6  12       11.87        4.09      2.18 o 
  -6  -5  12       20.02       15.90      1.57 o 
  -5  -5  12       72.74       81.58      3.46 o 
  -4  -5  12      458.50      505.78      9.79 o 
  -3  -5  12       58.33       58.01      2.86 o 
  -2  -5  12       63.82       70.90      2.97 o 
  -1  -5  12       39.24       50.57      3.37 o 
   0  -5  12        1.10        0.38      0.93 o 
   1  -5  12       23.42       25.17      1.75 o 
   2  -5  12       44.50       52.47      2.40 o 
   3  -5  12      113.48      109.49      3.36 o 
   4  -5  12        0.71        0.74      1.58 o 
   5  -5  12      156.65      191.45      8.04 o 
  -6  -4  12        9.53       11.72      1.35 o 
  -5  -4  12      490.93      456.43      8.99 o 
  -4  -4  12       53.66       57.63      2.68 o 
  -3  -4  12       52.66       51.21      2.56 o 
  -2  -4  12      736.62      729.54     14.95 o 
  -1  -4  12       24.68       28.03      1.87 o 
   0  -4  12        0.15       -0.55      0.82 o 
   1  -4  12      123.12      125.10      3.63 o 
   2  -4  12        3.52        4.21      0.98 o 
   3  -4  12        7.58        9.95      1.74 o 
   4  -4  12       99.65       85.88      3.15 o 
   5  -4  12       96.15      124.05      6.13 o 
   6  -4  12        4.42        5.76      1.52 o 
  -7  -3  12       51.38       64.79      4.89 o 
  -6  -3  12       26.23       22.08      1.58 o 
  -5  -3  12       63.05       56.77      2.25 o 
  -4  -3  12       55.15       58.46      2.57 o 
  -3  -3  12      233.12      222.14      5.26 o 
  -2  -3  12       42.18       52.58      3.55 o 
  -1  -3  12     1651.18     1586.37     23.32 o 
   0  -3  12     1239.94     1191.80     18.07 o 
   1  -3  12      106.10      106.25      3.21 o 
   2  -3  12       22.86       24.67      1.62 o 
   3  -3  12      283.83      286.87      8.21 o 
   4  -3  12        1.56        0.27      0.84 o 
   5  -3  12      248.66      270.91      6.13 o 
   6  -3  12      140.48      156.93      4.38 o 
  -7  -2  12       66.93       58.55      4.52 o 
  -6  -2  12        1.38        3.76      0.99 o 
  -5  -2  12        0.70        0.55      0.76 o 
  -4  -2  12       47.27       48.68      2.32 o 
  -3  -2  12       74.40       71.05      2.65 o 
  -2  -2  12        2.54        1.03      0.88 o 
  -1  -2  12       39.93       49.14      2.17 o 
   0  -2  12        3.64        9.32      3.44 o 
   1  -2  12       55.88       55.06      3.62 o 
   2  -2  12        0.02        0.40      1.04 o 
   3  -2  12       63.32       85.06      3.57 o 
   4  -2  12       69.76       69.71      2.10 o 
   5  -2  12       80.39       75.30      2.31 o 
   6  -2  12       13.77       14.20      2.10 o 
   7  -2  12        2.21        1.69      1.31 o 
  -7  -1  12      140.77      170.27      7.64 o 
  -6  -1  12      238.16      239.35      8.78 o 
  -5  -1  12      135.41      160.92      5.48 o 
  -4  -1  12      131.17      130.11      3.74 o 
  -3  -1  12       39.99       24.22      2.09 o 
  -2  -1  12      524.87      550.16     11.30 o 
  -1  -1  12        3.10        4.24      0.91 o 
   0  -1  12      577.84      569.62      9.60 o 
   1  -1  12      286.06      277.59      4.89 o 
   2  -1  12      507.05      474.23      7.72 o 
   3  -1  12      199.73      181.38      3.96 o 
   4  -1  12      574.57      546.25      9.12 o 
   5  -1  12      122.25      117.60      3.50 o 
   6  -1  12        0.12        2.24      0.91 o 
   7  -1  12      183.49      197.35      7.71 o 
  -7   0  12       29.86       27.62      3.32 o 
  -6   0  12       16.56       12.97      2.48 o 
  -5   0  12        0.06        0.29      0.82 o 
  -4   0  12      247.20      241.19      4.33 o 
  -3   0  12       73.12       79.16      2.78 o 
  -2   0  12      463.52      481.55      8.35 o 
  -1   0  12       32.01       31.98      1.14 o 
   0   0  12      143.69      148.10      2.82 o 
   1   0  12      215.43      207.56      4.02 o 
   2   0  12      200.15      211.73      4.23 o 
   3   0  12      122.56      109.43      2.92 o 
   4   0  12      120.24      106.15      2.53 o 
   5   0  12       44.99       49.46      1.87 o 
   6   0  12      212.53      206.74      5.11 o 
   7   0  12        1.07       -2.11      1.41 o 
  -7   1  12        9.42        9.15      2.35 o 
  -6   1  12      504.50      506.78     14.55 o 
  -5   1  12       39.28       42.10      3.39 o 
  -4   1  12       52.17       51.57      1.82 o 
  -3   1  12       45.09       32.64      1.85 o 
  -2   1  12      154.45      144.83      3.79 o 
  -1   1  12       28.00       33.09      1.10 o 
   0   1  12     1420.28     1467.01     16.71 o 
   1   1  12        5.98        9.43      0.70 o 
   2   1  12       21.29       12.16      1.04 o 
   3   1  12       83.07       88.36      2.68 o 
   4   1  12      685.74      649.94      8.65 o 
   5   1  12        2.82        0.74      0.68 o 
   6   1  12       16.15       20.10      1.69 o 
   7   1  12        1.84        4.86      1.91 o 
  -7   2  12       19.32       29.56      3.39 o 
  -6   2  12       28.76       36.84      3.45 o 
  -5   2  12      156.21      158.70      6.54 o 
  -4   2  12       91.93       80.91      3.72 o 
  -3   2  12      115.92      107.87      3.08 o 
  -2   2  12        0.41       -0.09      0.53 o 
  -1   2  12        7.28        7.27      0.81 o 
   0   2  12       37.36       38.45      1.28 o 
   1   2  12       11.79       10.40      0.78 o 
   2   2  12        6.00        7.39      0.75 o 
   3   2  12      250.17      252.19      6.50 o 
   4   2  12      592.92      585.93      7.92 o 
   5   2  12       75.26       85.61      2.95 o 
   6   2  12       15.99       17.03      2.95 o 
   7   2  12      193.62      204.89      7.74 o 
  -7   3  12      108.60      111.91      6.03 o 
  -6   3  12       53.79       62.38      4.39 o 
  -5   3  12       46.82       48.53      3.75 o 
  -4   3  12       71.64       76.70      2.61 o 
  -3   3  12      376.98      349.13      6.55 o 
  -2   3  12      329.96      325.57      4.93 o 
  -1   3  12      577.18      589.50      6.65 o 
   0   3  12      101.31       96.13      2.35 o 
   1   3  12     1098.17     1129.11     13.43 o 
   2   3  12     1066.40     1036.28     12.60 o 
   3   3  12       76.53       68.57      2.40 o 
   4   3  12        5.20        5.63      1.61 o 
   5   3  12      397.22      358.60     10.09 o 
   6   3  12        0.97        2.28      1.47 o 
   7   3  12      217.02      244.14      8.61 o 
  -7   4  12        2.37        1.71      1.84 o 
  -6   4  12       38.43       31.00      3.35 o 
  -5   4  12        1.77        9.18      2.08 o 
  -4   4  12      301.76      292.54      9.08 o 
  -3   4  12      251.61      237.01      4.97 o 
  -2   4  12      174.20      162.88      3.12 o 
  -1   4  12      174.81      171.69      2.72 o 
   0   4  12       87.47       74.63      1.63 o 
   1   4  12     2829.32     2838.24     54.26 o 
   2   4  12      167.14      171.11      3.94 o 
   3   4  12     1093.72     1105.48     16.68 o 
   4   4  12      478.46      508.16     10.39 o 
   5   4  12        0.07       -1.76      1.17 o 
   6   4  12       28.80       30.27      3.05 o 
   7   4  12       40.19       36.40      3.42 o 
  -6   5  12        9.09       10.46      2.31 o 
  -5   5  12      165.69      165.54      6.80 o 
  -4   5  12        1.21        4.46      1.61 o 
  -3   5  12       10.44       10.29      1.79 o 
  -2   5  12        0.26       -0.87      0.58 o 
  -1   5  12      628.73      613.91      7.05 o 
   0   5  12      335.77      349.11      5.13 o 
   1   5  12     1622.19     1521.89     21.88 o 
   2   5  12      273.57      271.05      5.51 o 
   3   5  12       88.90       88.57      2.95 o 
   4   5  12      830.65      858.20     13.91 o 
   5   5  12        7.76        8.65      2.01 o 
   6   5  12        4.56        4.52      1.91 o 
   7   5  12      325.05      306.65     10.12 o 
  -6   6  12        3.50        5.43      2.15 o 
  -5   6  12        0.36       -0.60      1.44 o 
  -4   6  12        9.50        5.80      1.84 o 
  -3   6  12        0.34        0.20      1.24 o 
  -2   6  12       13.82       16.15      0.97 o 
  -1   6  12      761.29      760.19      9.89 o 
   0   6  12      266.62      233.68      5.03 o 
   1   6  12      995.71      960.86     14.83 o 
   2   6  12      191.55      195.05      7.66 o 
   3   6  12       19.15       22.56      1.71 o 
   4   6  12       22.73       21.70      1.76 o 
   5   6  12        6.37        6.88      1.76 o 
   6   6  12       36.44       25.77      2.95 o 
   7   6  12      174.10      182.53      7.68 o 
  -6   7  12       10.26       10.89      2.41 o 
  -5   7  12      102.96       94.62      5.06 o 
  -4   7  12      198.20      195.00      7.07 o 
  -3   7  12       63.39       76.78      4.16 o 
  -2   7  12      157.69      159.23      2.84 o 
  -1   7  12      232.99      214.19      4.98 o 
   0   7  12       91.77       92.00      3.02 o 
   1   7  12      367.01      338.93      6.77 o 
   2   7  12        3.97        2.21      1.00 o 
   3   7  12       52.93       48.81      4.01 o 
   4   7  12      152.92      150.19      4.40 o 
   5   7  12       49.43       41.07      2.50 o 
   6   7  12        0.64       -0.80      1.58 o 
  -5   8  12       52.54       45.05      3.72 o 
  -4   8  12      142.02      135.48      5.93 o 
  -3   8  12        2.69        0.45      0.97 o 
  -2   8  12      375.70      336.88     10.02 o 
  -1   8  12       56.49       51.54      2.41 o 
   0   8  12      206.91      167.82      9.87 o 
   1   8  12      635.73      539.91      9.74 o 
   2   8  12      177.10      198.38     10.49 o 
   3   8  12       15.26       14.73      1.55 o 
   4   8  12      120.59      125.81      4.06 o 
   5   8  12       22.98       20.55      1.98 o 
   6   8  12       45.57       45.62      3.89 o 
  -4   9  12      205.18      200.94      5.82 o 
  -3   9  12        8.02        8.71      2.18 o 
  -2   9  12       46.79       35.53      3.25 o 
  -1   9  12       12.03        8.29      1.36 o 
   0   9  12       35.34       30.15      2.28 o 
   1   9  12      473.80      441.84      8.64 o 
   2   9  12        1.24        2.62      1.10 o 
   3   9  12        3.41        4.62      2.21 o 
   4   9  12       12.25        8.61      1.52 o 
   5   9  12        3.42        1.51      1.23 o 
  -3  10  12        3.69        3.02      1.91 o 
  -2  10  12      319.63      321.43     10.42 o 
  -1  10  12       39.52       39.90      2.39 o 
   0  10  12       73.71       68.21      3.52 o 
   1  10  12       16.16       21.14      2.25 o 
   2  10  12      121.29      130.02      6.55 o 
   3  10  12        0.31        2.04      1.18 o 
   4  10  12      207.85      225.59      6.10 o 
   5  10  12       30.04       28.55      2.39 o 
  -2  11  12        7.40       10.66      2.38 o 
  -1  11  12       17.09       27.59      2.19 o 
   0  11  12       10.01        8.26      1.49 o 
   1  11  12       26.35       25.95      2.13 o 
   2  11  12       58.10       66.74      3.19 o 
   3  11  12        0.35       -0.37      1.08 o 
   4  11  12        0.02       -0.25      1.17 o 
   0  12  12       24.33       24.09      2.25 o 
   1  12  12       13.33       10.21      1.75 o 
   2  12  12      249.73      262.97      9.72 o 
  -3  -8  13       36.91       55.18      3.22 o 
  -2  -8  13       19.10       13.73      2.70 o 
  -1  -8  13        1.77        1.20      1.29 o 
   0  -8  13      218.14      252.69      6.46 o 
   1  -8  13      171.45      168.13      5.11 o 
   2  -8  13       19.30       37.35      3.08 o 
  -4  -7  13       11.80       18.47      2.09 o 
  -3  -7  13       48.36       40.80      2.63 o 
  -2  -7  13       15.83       33.50      2.43 o 
  -1  -7  13      134.59      128.70      4.29 o 
   0  -7  13        5.85        9.30      1.98 o 
   1  -7  13       12.84        9.39      1.83 o 
   2  -7  13      156.02      184.60      6.55 o 
   3  -7  13        3.35        7.81      2.41 o 
  -5  -6  13       19.72       19.90      2.06 o 
  -4  -6  13        0.54        1.40      1.28 o 
  -3  -6  13      204.92      191.05      5.38 o 
  -2  -6  13        1.05        2.41      1.44 o 
  -1  -6  13      140.19      140.53      4.86 o 
   0  -6  13       39.92       43.35      2.44 o 
   1  -6  13      108.68      103.74      3.57 o 
   2  -6  13        2.76       -0.01      0.94 o 
   3  -6  13      261.79      280.19      6.24 o 
   4  -6  13      104.06      124.11      6.40 o 
  -6  -5  13        1.58       10.31      1.41 o 
  -5  -5  13      137.37      149.24      4.70 o 
  -4  -5  13      432.71      490.62      9.74 o 
  -3  -5  13        0.27        1.37      1.10 o 
  -2  -5  13       97.60       94.15      5.23 o 
  -1  -5  13        1.28        2.13      1.16 o 
   0  -5  13        7.68        3.87      1.12 o 
   1  -5  13       38.36       42.71      2.31 o 
   2  -5  13       32.77       35.91      2.07 o 
   3  -5  13       25.11       21.82      2.45 o 
   4  -5  13        2.72        0.67      1.81 o 
   5  -5  13       60.04       53.26      4.46 o 
  -6  -4  13      130.60      170.27      4.21 o 
  -5  -4  13      124.95      121.66      7.88 o 
  -4  -4  13      138.62      124.92      4.02 o 
  -3  -4  13       16.41       23.82      2.58 o 
  -2  -4  13        2.99        2.41      1.10 o 
  -1  -4  13        0.49       -0.56      0.82 o 
   0  -4  13       37.19       45.32      2.31 o 
   1  -4  13      373.31      367.23     16.42 o 
   2  -4  13       75.38       71.21      3.27 o 
   3  -4  13      332.31      360.65      9.99 o 
   4  -4  13        3.57        3.93      1.19 o 
   5  -4  13      166.31      193.16      7.98 o 
  -6  -3  13        0.12       -0.80      0.91 o 
  -5  -3  13      161.72      185.24      4.21 o 
  -4  -3  13       94.80       98.38      3.47 o 
  -3  -3  13     1249.60     1235.32     19.09 o 
  -2  -3  13      787.80      739.66     12.46 o 
  -1  -3  13      138.80      133.69      3.91 o 
   0  -3  13      103.46      103.59      3.32 o 
   1  -3  13       67.38       57.87      2.45 o 
   2  -3  13      340.98      319.18      9.08 o 
   3  -3  13      199.01      175.60      6.17 o 
   4  -3  13       52.60       47.78      2.35 o 
   5  -3  13      194.63      158.94      6.80 o 
   6  -3  13        0.01        1.14      1.78 o 
  -6  -2  13       28.97       26.26      1.67 o 
  -5  -2  13        2.65        2.43      0.72 o 
  -4  -2  13      159.52      154.13      4.21 o 
  -3  -2  13      150.23      144.01      4.03 o 
  -2  -2  13      387.08      331.00     10.94 o 
  -1  -2  13      155.58      149.65      4.02 o 
   0  -2  13      164.91      157.13      4.13 o 
   1  -2  13        0.18        0.54      0.87 o 
   2  -2  13        0.78       -1.36      0.90 o 
   3  -2  13      125.83      124.28      4.99 o 
   4  -2  13       50.90       60.96      2.57 o 
   5  -2  13       94.94       99.02      3.38 o 
   6  -2  13       45.34       45.05      3.59 o 
  -7  -1  13        0.72       -0.57      1.74 o 
  -6  -1  13       24.17       23.56      3.15 o 
  -5  -1  13       46.92       43.91      1.88 o 
  -4  -1  13        7.22       10.05      1.09 o 
  -3  -1  13       36.11       45.79      2.22 o 
  -2  -1  13      428.78      398.15      7.51 o 
  -1  -1  13      153.06      160.38      4.10 o 
   0  -1  13        9.22       12.49      1.53 o 
   1  -1  13        5.76        4.79      1.44 o 
   2  -1  13      901.68      824.46     18.43 o 
   3  -1  13      212.32      205.01      4.37 o 
   4  -1  13       11.07        5.01      0.85 o 
   5  -1  13       41.69       47.01      1.87 o 
   6  -1  13      123.28      120.34      3.90 o 
   7  -1  13        0.88        3.49      2.04 o 
  -7   0  13       28.15       34.12      3.72 o 
  -6   0  13        0.69        2.51      1.88 o 
  -5   0  13       67.28       55.94      2.08 o 
  -4   0  13      381.53      374.45      8.55 o 
  -3   0  13       11.46       13.16      1.44 o 
  -2   0  13        0.66        2.29      0.90 o 
  -1   0  13       30.07       30.03      1.73 o 
   0   0  13      426.31      445.34     11.26 o 
   1   0  13      178.08      178.85      3.66 o 
   2   0  13      370.64      394.46      6.81 o 
   3   0  13      239.02      216.98      5.14 o 
   4   0  13      305.92      253.56      4.36 o 
   5   0  13       53.81       60.80      2.07 o 
   6   0  13       34.01       29.80      2.95 o 
   7   0  13       19.77       22.59      3.02 o 
  -7   1  13        0.14        0.00      1.64 o 
  -6   1  13       73.95       75.65      4.93 o 
  -5   1  13      306.79      277.46      9.32 o 
  -4   1  13       44.02       42.60      1.73 o 
  -3   1  13       41.88       47.35      2.16 o 
  -2   1  13      398.43      424.71      7.10 o 
  -1   1  13        0.05       -0.60      0.40 o 
   0   1  13      302.47      291.29      4.19 o 
   1   1  13      136.33      145.12      2.64 o 
   2   1  13     1236.20     1169.07     16.99 o 
   3   1  13       50.98       46.48      2.03 o 
   4   1  13      467.34      485.09      8.83 o 
   5   1  13       85.15       78.89      3.70 o 
   6   1  13       22.75       28.58      2.55 o 
   7   1  13       46.68       61.71      4.19 o 
  -7   2  13      122.85      122.84      6.44 o 
  -6   2  13        0.03        0.00      1.81 o 
  -5   2  13       65.97       52.76      3.99 o 
  -4   2  13       16.41       11.57      3.03 o 
  -3   2  13       31.86       16.12      1.38 o 
  -2   2  13      327.91      358.77      5.35 o 
  -1   2  13       98.52      101.32      2.13 o 
   0   2  13       86.02       77.77      2.49 o 
   1   2  13      193.13      187.42      3.24 o 
   2   2  13      251.71      239.80      3.97 o 
   3   2  13       41.45       41.84      2.03 o 
   4   2  13        0.67        1.31      1.54 o 
   5   2  13        3.47        2.58      1.07 o 
   6   2  13        9.43       12.21      1.48 o 
   7   2  13        2.89        3.55      1.91 o 
  -7   3  13        0.41        1.91      2.04 o 
  -6   3  13        1.07       -0.23      1.61 o 
  -5   3  13       19.42       10.66      2.25 o 
  -4   3  13      206.20      202.89      4.71 o 
  -3   3  13      120.61      135.74      3.66 o 
  -2   3  13       94.27       91.87      2.38 o 
  -1   3  13     1288.61     1293.76     13.31 o 
   0   3  13      246.14      241.19      3.88 o 
   1   3  13      146.39      136.86      3.73 o 
   2   3  13     1381.17     1400.83     26.38 o 
   3   3  13      108.93      114.16      3.25 o 
   4   3  13        0.29        0.73      0.90 o 
   5   3  13      499.86      502.27     19.10 o 
   6   3  13      208.59      197.02      5.12 o 
   7   3  13       56.18       57.31      4.26 o 
  -6   4  13        6.92        6.54      2.15 o 
  -5   4  13        8.81        6.90      1.98 o 
  -4   4  13        4.18        2.11      1.54 o 
  -3   4  13      413.59      423.74      7.76 o 
  -2   4  13      262.57      256.74      4.29 o 
  -1   4  13      290.97      294.10      4.00 o 
   0   4  13      620.19      620.53      7.07 o 
   1   4  13     1014.57      969.75     11.99 o 
   2   4  13       26.41       10.73      1.41 o 
   3   4  13      141.52      156.55      3.98 o 
   4   4  13      232.70      226.50      5.22 o 
   5   4  13        7.13        7.41      1.81 o 
   6   4  13       37.94       33.68      3.08 o 
   7   4  13       15.67       14.55      2.61 o 
  -6   5  13        5.91        4.02      2.04 o 
  -5   5  13      144.93      153.17      6.64 o 
  -4   5  13        4.82        6.10      1.78 o 
  -3   5  13      244.09      232.70      5.08 o 
  -2   5  13       33.92       30.29      1.80 o 
  -1   5  13     3566.64     3550.93     39.72 o 
   0   5  13     1008.45     1043.42     12.80 o 
   1   5  13      248.25      252.79      5.22 o 
   2   5  13       39.79       40.32      2.08 o 
   3   5  13       87.84       92.10      3.07 o 
   4   5  13       85.76       76.08      3.13 o 
   5   5  13      390.31      387.86     11.03 o 
   6   5  13        0.03       -1.86      1.24 o 
   7   5  13        3.46       -1.04      1.51 o 
  -6   6  13       30.91       41.09      3.89 o 
  -5   6  13        3.54        5.23      1.91 o 
  -4   6  13        0.17       -1.76      1.17 o 
  -3   6  13       55.89       63.39      2.70 o 
  -2   6  13      150.11      140.82      5.51 o 
  -1   6  13       85.36       79.98      1.91 o 
   0   6  13        0.78        1.07      1.49 o 
   1   6  13      253.23      218.76      6.82 o 
   2   6  13       64.93       68.43      5.30 o 
   3   6  13       37.29       31.68      1.95 o 
   4   6  13      287.38      265.92      6.94 o 
   5   6  13       37.19       44.27      3.03 o 
   6   6  13        2.19        3.22      1.78 o 
  -5   7  13       54.11       64.62      4.32 o 
  -4   7  13       76.90       77.29      4.42 o 
  -3   7  13      277.51      254.53      5.80 o 
  -2   7  13      133.80      129.34      2.57 o 
  -1   7  13     1154.39     1008.31     16.79 o 
   0   7  13        0.82        0.37      0.83 o 
   1   7  13       26.97       19.23      1.54 o 
   2   7  13       68.42       63.49      2.69 o 
   3   7  13      457.38      433.17     10.78 o 
   4   7  13        0.10        0.56      1.02 o 
   5   7  13       49.55       47.34      4.42 o 
   6   7  13        0.04       -2.31      1.54 o 
  -5   8  13        0.00        0.07      1.58 o 
  -4   8  13        3.08        6.42      1.39 o 
  -3   8  13       15.32        8.62      1.32 o 
  -2   8  13       77.16       81.61      4.49 o 
  -1   8  13       43.30       41.09      2.26 o 
   0   8  13      445.27      446.90      8.46 o 
   1   8  13       49.33       48.60      2.43 o 
   2   8  13       34.97       35.13      5.06 o 
   3   8  13       33.62       38.46      2.30 o 
   4   8  13        0.59        2.28      2.11 o 
   5   8  13      231.61      236.19      6.15 o 
   6   8  13      531.73      540.97     15.28 o 
  -4   9  13      135.83      151.33      6.80 o 
  -3   9  13       36.13       36.23      3.42 o 
  -2   9  13        9.80        7.81      1.98 o 
  -1   9  13      219.40      193.46      9.85 o 
   0   9  13       12.23       11.39      1.48 o 
   1   9  13       60.81       52.33      2.62 o 
   2   9  13      125.11      131.36      4.16 o 
   3   9  13        1.46        2.70      1.16 o 
   4   9  13       16.86       10.71      1.66 o 
   5   9  13        2.98        1.12      1.29 o 
  -3  10  13       33.87       33.45      3.49 o 
  -2  10  13        5.77        1.68      1.68 o 
  -1  10  13       95.48       74.63      3.20 o 
   0  10  13      111.44      123.02      4.10 o 
   1  10  13        0.01        0.00      1.02 o 
   2  10  13      376.60      371.00      8.04 o 
   3  10  13        0.73       -0.35      1.27 o 
   4  10  13       74.96       80.77      3.59 o 
  -2  11  13      146.10      146.00      6.80 o 
  -1  11  13       17.76       16.25      1.90 o 
   0  11  13        5.47        5.47      1.41 o 
   1  11  13       40.52       45.13      2.71 o 
   2  11  13       75.38       70.06      3.28 o 
   3  11  13       21.54       13.84      1.84 o 
  -2  -8  14      126.41      158.40      5.25 o 
  -1  -8  14      187.30      197.38      5.83 o 
   0  -8  14        2.91        3.77      1.49 o 
   1  -8  14        1.65        3.85      1.38 o 
  -3  -7  14        2.22        0.12      1.17 o 
  -2  -7  14       25.95       16.31      1.99 o 
  -1  -7  14       35.89       51.28      2.91 o 
   0  -7  14       49.84       57.98      3.84 o 
   1  -7  14       23.73       20.80      1.98 o 
   2  -7  14       60.50       72.36      3.22 o 
   3  -7  14       12.18       13.98      2.88 o 
  -4  -6  14        6.31        3.74      1.51 o 
  -3  -6  14       23.41       18.87      2.03 o 
  -2  -6  14       43.94       56.87      2.92 o 
  -1  -6  14       43.58       30.87      2.26 o 
   0  -6  14       15.08       18.17      1.85 o 
   1  -6  14      126.08      112.68      3.87 o 
   2  -6  14       59.66       50.44      3.87 o 
   3  -6  14       30.17       22.42      2.68 o 
   4  -6  14       45.37       36.27      3.79 o 
  -5  -5  14        0.54        0.04      1.22 o 
  -4  -5  14        0.09       -0.89      1.04 o 
  -3  -5  14       23.51       32.37      6.28 o 
  -2  -5  14        2.81        1.81      1.13 o 
  -1  -5  14        6.72       11.40      3.40 o 
   0  -5  14       82.76       82.08      4.16 o 
   1  -5  14       40.06       42.32      2.41 o 
   2  -5  14       28.76       30.07      2.00 o 
   3  -5  14        3.48        9.75      2.08 o 
   4  -5  14       83.43       85.77      5.33 o 
  -5  -4  14       82.12       90.42      3.67 o 
  -4  -4  14      267.33      263.44      6.41 o 
  -3  -4  14        0.74        0.83      1.04 o 
  -2  -4  14      148.40      132.15      5.93 o 
  -1  -4  14       94.55       99.26      3.52 o 
   0  -4  14        1.54       -0.79      0.88 o 
   1  -4  14       28.86       29.86      2.01 o 
   2  -4  14        0.10        0.35      1.02 o 
   3  -4  14      321.15      263.75      8.31 o 
   4  -4  14        0.58       -0.73      1.74 o 
   5  -4  14      296.57      309.56     10.62 o 
  -6  -3  14      235.03      228.10     16.81 o 
  -5  -3  14      125.70      133.50      4.17 o 
  -4  -3  14       18.48       11.38      1.55 o 
  -3  -3  14        2.46        5.73      2.31 o 
  -2  -3  14       12.95       15.28      1.65 o 
  -1  -3  14       29.23       23.38      1.82 o 
   0  -3  14      597.99      586.19     10.44 o 
   1  -3  14      172.99      162.33      4.36 o 
   2  -3  14       51.61       38.75      2.95 o 
   3  -3  14        7.71        8.71      1.74 o 
   4  -3  14        8.22        8.29      1.36 o 
   5  -3  14        5.72       10.06      2.38 o 
   6  -3  14        0.01       -1.47      1.58 o 
  -6  -2  14       82.22       76.89      5.13 o 
  -5  -2  14      108.85      108.65      6.44 o 
  -4  -2  14      102.69       81.49      3.13 o 
  -3  -2  14        2.07        3.58      1.18 o 
  -2  -2  14      149.61      131.76      3.90 o 
  -1  -2  14      233.44      230.34      5.37 o 
   0  -2  14        5.42        1.88      1.22 o 
   1  -2  14      449.72      459.52      8.58 o 
   2  -2  14      215.40      222.62      7.21 o 
   3  -2  14       23.69       33.38      2.82 o 
   4  -2  14      110.50       99.31      3.39 o 
   5  -2  14       80.74       92.04      4.96 o 
   6  -2  14       98.33        1.64      1.01 o 
  -6  -1  14       42.64       40.46      3.85 o 
  -5  -1  14        0.00       -0.45      0.76 o 
  -4  -1  14      145.83      157.37      4.27 o 
  -3  -1  14       10.28        8.11      1.21 o 
  -2  -1  14       39.00       36.15      2.05 o 
  -1  -1  14        0.36        1.16      0.90 o 
   0  -1  14      646.88      606.77     10.48 o 
   1  -1  14       93.61       90.36      4.22 o 
   2  -1  14      128.03      127.80      5.13 o 
   3  -1  14       14.72       12.97      1.88 o 
   4  -1  14       36.02       48.62      4.02 o 
   5  -1  14        4.79        4.88      1.28 o 
   6  -1  14      198.90      191.25      5.14 o 
  -6   0  14        2.66        6.57      2.21 o 
  -5   0  14       22.28       22.32      1.46 o 
  -4   0  14       23.07       16.54      2.74 o 
  -3   0  14       33.85       42.91      2.16 o 
  -2   0  14       24.21       26.07      1.77 o 
  -1   0  14        1.90        6.30      1.58 o 
   0   0  14     1057.64     1054.55     22.89 o 
   1   0  14        4.14        3.18      1.34 o 
   2   0  14      129.14       78.77      3.96 o 
   3   0  14       34.12       41.58      1.91 o 
   4   0  14       27.82       30.89      1.51 o 
   5   0  14        6.48        8.77      1.06 o 
   6   0  14      688.25      688.75     16.79 o 
  -6   1  14        1.83        0.34      1.74 o 
  -5   1  14       33.69       42.70      3.62 o 
  -4   1  14       69.20       69.08      2.77 o 
  -3   1  14        2.89        2.37      1.04 o 
  -2   1  14      173.97      155.96      5.60 o 
  -1   1  14      118.91      111.11      4.63 o 
   0   1  14      123.89      104.10      4.52 o 
   1   1  14       94.33       99.16      2.14 o 
   2   1  14      961.61      932.10     23.50 o 
   3   1  14        0.88        0.57      0.81 o 
   4   1  14       65.98       64.73      2.03 o 
   5   1  14       32.29       39.08      2.14 o 
   6   1  14      225.48      235.73      8.48 o 
   7   1  14       94.20      107.79      5.56 o 
  -6   2  14       29.84       30.50      3.49 o 
  -5   2  14       46.50       36.17      3.39 o 
  -4   2  14      102.54      105.26      3.36 o 
  -3   2  14       40.22       49.12      2.29 o 
  -2   2  14       61.25       62.78      2.20 o 
  -1   2  14       19.49       17.83      0.97 o 
   0   2  14      228.44      230.88      3.71 o 
   1   2  14       73.73       68.94      1.84 o 
   2   2  14       41.17       33.91      1.43 o 
   3   2  14      306.24      317.61      6.23 o 
   4   2  14      165.33      174.88      4.39 o 
   5   2  14       24.20       13.94      1.46 o 
   6   2  14       46.93       53.43      2.67 o 
   7   2  14       10.36       11.53      2.31 o 
  -6   3  14       38.44       44.24      3.89 o 
  -5   3  14       10.64       12.80      2.41 o 
  -4   3  14        0.32        0.52      0.94 o 
  -3   3  14      501.76      506.32      7.23 o 
  -2   3  14       48.25       44.44      1.66 o 
  -1   3  14     1585.82     1603.03     18.55 o 
   0   3  14     1525.21     1494.16     17.43 o 
   1   3  14      273.74      283.04      4.50 o 
   2   3  14      374.80      376.21      5.64 o 
   3   3  14      928.93      887.38     11.37 o 
   4   3  14       56.86       47.27      2.31 o 
   5   3  14        2.44        3.57      1.15 o 
   6   3  14      148.24      143.91      7.84 o 
   7   3  14       91.01       86.94      5.13 o 
  -6   4  14      224.28      247.26      9.32 o 
  -5   4  14       77.83       77.29      4.83 o 
  -4   4  14        8.15        8.85      2.15 o 
  -3   4  14      627.99      648.95      8.86 o 
  -2   4  14      153.70      152.71      3.15 o 
  -1   4  14      247.65      237.99      3.51 o 
   0   4  14      114.79      124.55      2.32 o 
   1   4  14        9.90        9.73      1.48 o 
   2   4  14       74.68       68.33      4.89 o 
   3   4  14        9.91       11.20      2.61 o 
   4   4  14       90.93       71.19      3.85 o 
   5   4  14        5.98        5.26      1.81 o 
   6   4  14       15.46       10.83      2.18 o 
  -6   5  14       33.37       28.15      3.39 o 
  -5   5  14        2.39        3.45      1.91 o 
  -4   5  14        0.94        0.10      1.41 o 
  -3   5  14     1911.17     1873.37     22.21 o 
  -2   5  14       60.98       56.54      1.92 o 
  -1   5  14      337.48      339.23      4.58 o 
   0   5  14        7.22       11.20      0.90 o 
   1   5  14       76.02       75.97      2.72 o 
   2   5  14     1087.65     1077.60     16.44 o 
   3   5  14     1108.37     1134.11     21.74 o 
   4   5  14        4.31        3.86      2.06 o 
   5   5  14      316.78      305.11      9.45 o 
   6   5  14        2.65       -0.03      1.61 o 
  -5   6  14      176.06      175.80      7.41 o 
  -4   6  14       28.08       26.88      2.78 o 
  -3   6  14        4.63        7.96      1.32 o 
  -2   6  14       10.53        9.33      0.99 o 
  -1   6  14       60.82       53.25      1.59 o 
   0   6  14       30.03       36.81      1.63 o 
   1   6  14        2.94        5.33      1.07 o 
   2   6  14      316.03      297.21      6.21 o 
   3   6  14        0.33        1.46      1.17 o 
   4   6  14        6.63        4.88      1.26 o 
   5   6  14       30.33       30.13      3.15 o 
   6   6  14        0.37        0.40      1.61 o 
  -5   7  14        1.14        1.94      1.74 o 
  -4   7  14       48.47       61.32      4.37 o 
  -3   7  14      352.93      373.06      7.60 o 
  -2   7  14        9.41       15.25      1.71 o 
  -1   7  14       19.75       26.21      1.46 o 
   0   7  14       34.88       39.05      2.13 o 
   1   7  14      173.11      161.23      4.28 o 
   2   7  14      113.66      123.61      8.76 o 
   3   7  14       41.48       42.81      3.02 o 
   4   7  14       63.90       65.28      3.72 o 
   5   7  14      117.36      110.70      3.97 o 
   6   7  14        4.15        7.94      2.35 o 
  -4   8  14       40.00       28.80      2.14 o 
  -3   8  14      102.32      104.67      5.26 o 
  -2   8  14      217.17      191.89      7.11 o 
  -1   8  14       59.39       59.27      3.64 o 
   0   8  14       56.62       60.62      2.67 o 
   1   8  14       47.73       44.28      3.75 o 
   2   8  14       27.92       29.35      2.20 o 
   3   8  14       91.64      113.02      3.84 o 
   4   8  14      252.33      287.15      6.80 o 
   5   8  14        1.33        2.18      1.34 o 
  -4   9  14       53.24       49.61      4.16 o 
  -3   9  14       15.41       11.30      2.35 o 
  -2   9  14      384.29      390.14     11.66 o 
  -1   9  14       89.78       85.10      3.33 o 
   0   9  14      366.82      366.92      7.69 o 
   1   9  14       20.51       18.32      1.77 o 
   2   9  14       27.95       37.68      2.56 o 
   3   9  14       53.87       49.94      2.69 o 
   4   9  14      334.73      329.93     10.29 o 
   5   9  14        1.28        2.23      1.34 o 
  -3  10  14      116.97      115.70      5.97 o 
  -2  10  14       62.39       66.03      4.36 o 
  -1  10  14        8.85        8.96      1.48 o 
   0  10  14       30.68       33.68      2.26 o 
   1  10  14       17.21       22.33      2.01 o 
   2  10  14       13.25       10.27      1.59 o 
   3  10  14        0.64       -0.37      1.14 o 
   4  10  14      290.10      341.51      8.07 o 
  -1  11  14        1.32        2.10      1.28 o 
   0  11  14      195.35      197.70      8.45 o 
   1  11  14        0.00        1.75      1.24 o 
   2  11  14       93.16       92.13      3.80 o 
  -2  -7  15       57.19       55.47      3.57 o 
  -1  -7  15        1.37        1.43      1.23 o 
   0  -7  15        2.51       -0.13      1.20 o 
   1  -7  15        1.82        7.74      1.55 o 
   2  -7  15       32.46       24.51      2.11 o 
  -4  -6  15        2.58        6.88      1.68 o 
  -3  -6  15       53.09       57.73      3.22 o 
  -2  -6  15        4.91        6.62      1.50 o 
  -1  -6  15       12.08        9.09      1.59 o 
   0  -6  15        0.57        2.39      1.23 o 
   1  -6  15       32.83       23.35      2.71 o 
   2  -6  15       58.65       58.56      2.90 o 
   3  -6  15       73.24       65.29      4.29 o 
  -4  -5  15        2.78        1.43      2.77 o 
  -3  -5  15      119.15       89.35      3.70 o 
  -2  -5  15       57.61       57.63      3.00 o 
  -1  -5  15       87.40       81.97      4.29 o 
   0  -5  15        0.83        0.56      1.59 o 
   1  -5  15       13.67       11.61      1.54 o 
   2  -5  15       46.75       53.43      2.68 o 
   3  -5  15       44.28       32.44      3.08 o 
   4  -5  15       22.83       29.53      3.55 o 
  -5  -4  15        5.55       11.37      1.76 o 
  -4  -4  15        1.75        1.49      1.18 o 
  -3  -4  15       37.07       49.19      2.73 o 
  -2  -4  15      291.50      279.57      6.59 o 
  -1  -4  15      108.25      113.40      3.89 o 
   0  -4  15       19.53       12.06      1.54 o 
   1  -4  15      617.83      581.78     12.87 o 
   2  -4  15        2.78        4.29      1.64 o 
   3  -4  15      283.15      335.57      9.95 o 
   4  -4  15        0.52        1.17      1.15 o 
   5  -4  15      116.23      144.76      7.04 o 
  -5  -3  15      168.70      185.31      5.20 o 
  -4  -3  15       32.65       34.19      2.35 o 
  -3  -3  15      183.43      166.57      6.20 o 
  -2  -3  15        6.51        7.54      1.41 o 
  -1  -3  15       19.03       10.64      2.25 o 
   0  -3  15        8.61        8.90      1.43 o 
   1  -3  15      167.92      172.24      8.88 o 
   2  -3  15        4.43        3.05      1.47 o 
   3  -3  15        3.34       -1.07      1.27 o 
   4  -3  15       54.29       55.89      2.73 o 
   5  -3  15       58.40       55.27      4.19 o 
  -6  -2  15       11.73        2.61      2.25 o 
  -5  -2  15       20.03       26.51      1.75 o 
  -4  -2  15       71.63       63.57      2.91 o 
  -3  -2  15       10.39        7.49      1.37 o 
  -2  -2  15       60.02       61.86      2.76 o 
  -1  -2  15      130.72      130.27      3.97 o 
   0  -2  15      128.08      136.95      8.83 o 
   1  -2  15      227.45      240.75      7.88 o 
   2  -2  15       85.81       82.35      4.22 o 
   3  -2  15       52.19       58.35      3.69 o 
   4  -2  15      270.14      260.73     14.93 o 
   5  -2  15      158.19      112.45      5.56 o 
  -6  -1  15       47.18       59.83      4.63 o 
  -5  -1  15        3.55        3.47      1.03 o 
  -4  -1  15        1.46        0.71      1.42 o 
  -3  -1  15        6.29        2.89      1.07 o 
  -2  -1  15       22.63       23.48      1.86 o 
  -1  -1  15        5.26        4.83      1.12 o 
   0  -1  15      200.34      176.17      6.37 o 
   1  -1  15      256.99      233.18      7.61 o 
   2  -1  15      105.75       98.78      4.66 o 
   3  -1  15        0.74        2.38      1.41 o 
   4  -1  15       11.53        2.83      1.83 o 
   5  -1  15       14.93       17.23      1.70 o 
  -6   0  15      239.50      234.29      9.25 o 
  -5   0  15       10.33       17.32      1.41 o 
  -4   0  15        0.05        1.46      0.92 o 
  -3   0  15       60.62       56.25      2.56 o 
  -2   0  15     1486.77     1454.98     28.59 o 
  -1   0  15        0.04        0.44      1.27 o 
   0   0  15       20.06       43.61      3.12 o 
   1   0  15       67.83       56.91      3.45 o 
   2   0  15       19.60       34.99      2.92 o 
   3   0  15       30.84       24.87      2.51 o 
   4   0  15     1166.13     1122.44     17.58 o 
   5   0  15       40.45       39.51      2.73 o 
   6   0  15       29.43       22.46      2.68 o 
  -6   1  15        0.00        2.92      2.11 o 
  -5   1  15       11.84        8.58      2.25 o 
  -4   1  15        1.18        1.95      1.07 o 
  -3   1  15       55.60       55.61      2.55 o 
  -2   1  15       12.46       11.03      1.81 o 
  -1   1  15       68.09       66.20      3.69 o 
   0   1  15      444.72      411.32     10.96 o 
   1   1  15       51.53       45.08      3.12 o 
   2   1  15       15.09        8.95      1.81 o 
   3   1  15       90.11       82.41      2.74 o 
   4   1  15       27.83       22.07      2.68 o 
   5   1  15       29.19       27.12      1.89 o 
   6   1  15       93.88       97.45      3.52 o 
  -6   2  15        1.59        1.14      1.84 o 
  -5   2  15      158.82      147.17      6.77 o 
  -4   2  15      427.32      441.41      9.94 o 
  -3   2  15        0.84        1.94      2.78 o 
  -2   2  15      406.94      400.56     10.62 o 
  -1   2  15       24.25       32.18      2.71 o 
   0   2  15       81.16       67.49      4.59 o 
   1   2  15      483.26      488.87     10.65 o 
   2   2  15      667.85      710.98      9.25 o 
   3   2  15       28.26       19.52      1.56 o 
   4   2  15      118.88      113.29      3.50 o 
   5   2  15       10.71        8.16      1.36 o 
   6   2  15      135.47      125.49      4.06 o 
  -6   3  15        5.38        6.70      2.25 o 
  -5   3  15       51.18       46.79      3.92 o 
  -4   3  15        0.61        0.57      0.93 o 
  -3   3  15      833.12      805.60     18.89 o 
  -2   3  15      387.49      415.41      6.83 o 
  -1   3  15      380.78      385.77      5.61 o 
   0   3  15       57.10       58.62      1.79 o 
   1   3  15      126.46      126.62      3.30 o 
   2   3  15      273.01      278.42      4.76 o 
   3   3  15       72.40       71.23      2.20 o 
   4   3  15       64.56       68.78      2.87 o 
   5   3  15      309.42      319.13      6.86 o 
   6   3  15       67.09       78.01      6.89 o 
  -6   4  15       49.64       58.42      4.63 o 
  -5   4  15      894.48      908.79     22.56 o 
  -4   4  15       17.98       14.31      2.48 o 
  -3   4  15       21.21       23.17      1.39 o 
  -2   4  15      366.68      403.69      6.13 o 
  -1   4  15      204.86      199.85      3.18 o 
   0   4  15       16.37       18.04      1.18 o 
   1   4  15      114.96      113.96      2.66 o 
   2   4  15       23.71       25.30      1.36 o 
   3   4  15      124.71      129.42      3.75 o 
   4   4  15       89.33       87.25      3.18 o 
   5   4  15       97.41      103.19      3.64 o 
   6   4  15        3.33        3.51      1.31 o 
  -5   5  15      141.55      142.15      6.67 o 
  -4   5  15       43.94       45.29      2.47 o 
  -3   5  15      326.96      346.78      7.85 o 
  -2   5  15      461.98      495.45      7.24 o 
  -1   5  15       23.68       23.72      1.14 o 
   0   5  15      154.66      159.48      3.29 o 
   1   5  15      215.77      212.27     10.75 o 
   2   5  15       38.47       37.79      1.75 o 
   3   5  15       81.92       81.49      2.92 o 
   4   5  15        2.92        3.21      1.13 o 
   5   5  15       34.36       38.28      3.32 o 
   6   5  15       33.63       32.38      3.35 o 
  -5   6  15      127.54      128.50      6.20 o 
  -4   6  15        3.80        0.71      1.54 o 
  -3   6  15        5.05       11.90      2.04 o 
  -2   6  15        2.26        0.85      0.66 o 
  -1   6  15       24.96       21.18      1.64 o 
   0   6  15      365.33      323.73      7.78 o 
   1   6  15      212.75      209.40      8.66 o 
   2   6  15        3.64        4.89      1.08 o 
   3   6  15      128.85      129.14      5.53 o 
   4   6  15       46.58       44.28      2.50 o 
   5   6  15        4.21        4.26      1.84 o 
   6   6  15        0.24       -2.11      1.64 o 
  -5   7  15      348.11      330.92     10.89 o 
  -4   7  15      323.77      321.56     11.40 o 
  -3   7  15      165.57      151.06      4.32 o 
  -2   7  15      111.40      109.50      9.28 o 
  -1   7  15       11.17       11.22      1.14 o 
   0   7  15      164.46      168.03      3.63 o 
   1   7  15      261.73      255.09      5.77 o 
   2   7  15      226.77      230.95      5.51 o 
   3   7  15      225.40      217.02      5.42 o 
   4   7  15       42.93       51.68      2.63 o 
   5   7  15      248.96      251.84      7.32 o 
  -4   8  15       12.73       17.90      2.75 o 
  -3   8  15        9.81       12.23      2.28 o 
  -2   8  15       11.04       14.95      2.35 o 
  -1   8  15       58.35       62.21      2.26 o 
   0   8  15      160.86      187.42      5.53 o 
   1   8  15       53.60       52.36      2.57 o 
   2   8  15       41.53       43.44      2.44 o 
   3   8  15        9.79       13.52      1.94 o 
   4   8  15      111.17      106.29      3.91 o 
   5   8  15      390.80      401.16      8.74 o 
  -3   9  15      176.24      173.49      7.31 o 
  -2   9  15      112.34      124.25      5.87 o 
  -1   9  15       30.48       25.03      2.33 o 
   0   9  15       73.14       88.42      3.45 o 
   1   9  15      113.03      114.88      3.93 o 
   2   9  15      254.59      240.34      6.06 o 
   3   9  15       27.56       27.36      2.18 o 
   4   9  15       18.25       23.90      2.18 o 
  -2  10  15       36.59       32.88      3.45 o 
  -1  10  15       66.36       69.49      4.01 o 
   0  10  15       11.02        9.81      1.55 o 
   1  10  15        1.76        2.36      1.21 o 
   2  10  15       47.61       58.37      3.02 o 
   3  10  15        1.04        0.99      1.24 o 
   0  11  15       34.31       27.79      2.31 o 
   1  11  15        1.10        1.11      1.22 o 
   0  -7  16      116.82      106.06      4.24 o 
  -3  -6  16        5.47        8.38      1.74 o 
  -2  -6  16       18.11       23.54      2.29 o 
  -1  -6  16       18.44       16.26      2.04 o 
   0  -6  16       69.27       88.78      3.72 o 
   1  -6  16        5.97        6.98      1.53 o 
   2  -6  16       57.99       76.14      3.37 o 
  -4  -5  16        1.06        1.09      1.29 o 
  -3  -5  16        3.95        3.26      3.20 o 
  -2  -5  16       12.27        7.93      1.59 o 
  -1  -5  16      126.44      110.14      4.04 o 
   0  -5  16       69.03       72.84      3.28 o 
   1  -5  16      286.31      297.85      7.01 o 
   2  -5  16        4.29       11.43      2.56 o 
   3  -5  16        0.30        2.11      1.61 o 
  -4  -4  16       49.83       57.35      5.46 o 
  -3  -4  16        3.09        2.09      1.35 o 
  -2  -4  16       12.34        6.12      1.47 o 
  -1  -4  16       57.37       48.08      2.68 o 
   0  -4  16       20.72       27.85      2.20 o 
   1  -4  16       17.61       15.66      1.73 o 
   2  -4  16       11.52        9.38      2.08 o 
   3  -4  16      185.37      182.47      6.97 o 
   4  -4  16        0.44        1.80      1.25 o 
  -5  -3  16       52.10       45.95      2.32 o 
  -4  -3  16       11.42       13.66      1.74 o 
  -3  -3  16        0.18        0.06      1.09 o 
  -2  -3  16      172.92      164.59      4.96 o 
  -1  -3  16       94.92       92.73      5.21 o 
   0  -3  16       14.74       14.00      1.60 o 
   1  -3  16        0.03        0.24      1.03 o 
   2  -3  16      148.76      147.48      6.10 o 
   3  -3  16        8.16        6.94      1.84 o 
   4  -3  16       15.24       19.62      1.89 o 
   5  -3  16        0.06        3.05      1.88 o 
  -5  -2  16       58.06       53.07      2.41 o 
  -4  -2  16       18.36        9.88      1.60 o 
  -3  -2  16       67.99       68.25      3.04 o 
  -2  -2  16      176.19      169.29      4.78 o 
  -1  -2  16      185.51      187.04      5.04 o 
   0  -2  16        5.27        7.29      1.30 o 
   1  -2  16       27.21       21.69      2.58 o 
   2  -2  16      179.20      139.50      5.80 o 
   3  -2  16      440.88      409.85     11.43 o 
   4  -2  16       62.10       65.59      2.93 o 
  -5  -1  16        0.16       -0.95      0.76 o 
  -4  -1  16      284.25      267.63      6.27 o 
  -3  -1  16        2.69        2.04      1.12 o 
  -2  -1  16      264.73      269.15      6.20 o 
  -1  -1  16      124.37      117.72      3.79 o 
   0  -1  16      139.27      141.98      5.80 o 
   1  -1  16      104.32      110.44      5.09 o 
   2  -1  16       74.13       69.55      4.12 o 
   3  -1  16        5.70        3.35      1.61 o 
   4  -1  16        6.93        4.96      1.41 o 
   5  -1  16        2.06        1.99      1.17 o 
  -6   0  16       32.10       28.05      3.52 o 
  -5   0  16       35.62       33.37      1.85 o 
  -4   0  16      280.42      277.61      6.22 o 
  -3   0  16      191.12      216.06      6.03 o 
  -2   0  16      232.26      236.53      7.84 o 
  -1   0  16       11.46       15.72      2.25 o 
   0   0  16       36.87       52.96      3.49 o 
   1   0  16      115.86      122.20      5.36 o 
   2   0  16      535.11      507.22     13.17 o 
   3   0  16        4.61        3.49      1.61 o 
   4   0  16      121.45      114.01      3.68 o 
   5   0  16       24.11       24.43      2.71 o 
  -6   1  16        7.58        7.01      2.58 o 
  -5   1  16       49.54       50.28      4.16 o 
  -4   1  16        0.47        3.29      1.31 o 
  -3   1  16       67.86       64.66      4.52 o 
  -2   1  16       11.71       10.12      1.88 o 
  -1   1  16      105.30      115.20      5.13 o 
   0   1  16      253.94      222.52      7.44 o 
   1   1  16       59.78       51.05      3.35 o 
   2   1  16      141.58      118.38      5.20 o 
   3   1  16        0.48       -0.54      1.21 o 
   4   1  16      135.25      153.58      6.20 o 
   5   1  16        4.37       -0.16      0.98 o 
   6   1  16       41.96       48.62      3.42 o 
  -6   2  16      113.86      113.25      6.33 o 
  -5   2  16        3.32        5.26      2.08 o 
  -4   2  16      150.33      155.12      4.44 o 
  -3   2  16        5.64        6.80      1.31 o 
  -2   2  16       27.55       23.63      2.48 o 
  -1   2  16      262.85      255.57      8.01 o 
   0   2  16      245.84      258.95      8.14 o 
   1   2  16        7.89        4.73      1.61 o 
   2   2  16      142.27      160.07      4.08 o 
   3   2  16       52.17       68.73      2.64 o 
   4   2  16      233.03      236.94      5.50 o 
   5   2  16      153.89      177.72      4.76 o 
   6   2  16      199.31      226.91      5.74 o 
  -5   3  16      104.77      117.71      6.10 o 
  -4   3  16        4.47        5.46      2.04 o 
  -3   3  16       36.23       43.72      2.29 o 
  -2   3  16      225.80      207.43      5.05 o 
  -1   3  16       26.13       30.70      2.71 o 
   0   3  16      183.41      189.29      3.50 o 
   1   3  16      122.81      110.14      2.70 o 
   2   3  16       54.43       57.38      1.91 o 
   3   3  16        1.11        1.68      2.13 o 
   4   3  16       64.13       54.55      2.57 o 
   5   3  16       25.05       19.65      2.82 o 
   6   3  16       25.48       18.01      2.75 o 
  -5   4  16      130.91      138.29      6.67 o 
  -4   4  16      171.64      185.52      7.41 o 
  -3   4  16       81.80       80.48      4.98 o 
  -2   4  16       42.13       40.41      1.71 o 
  -1   4  16      236.54      239.68      4.03 o 
   0   4  16       29.95       33.34      1.32 o 
   1   4  16      251.73      264.51      4.55 o 
   2   4  16       30.48       31.24      1.75 o 
   3   4  16      367.20      378.55      6.09 o 
   4   4  16        7.11        5.27      1.29 o 
   5   4  16      216.35      222.84      8.38 o 
   6   4  16       79.93       88.73      9.55 o 
  -5   5  16      433.64      428.15     13.11 o 
  -4   5  16      453.84      461.40     13.27 o 
  -3   5  16      156.69      139.66      3.25 o 
  -2   5  16        2.19        2.09      1.10 o 
  -1   5  16        4.85        4.06      0.71 o 
   0   5  16       14.63       17.16      1.20 o 
   1   5  16      251.41      257.34      4.59 o 
   2   5  16       17.20       17.33      2.13 o 
   3   5  16       81.97       72.24      2.35 o 
   4   5  16       24.82       33.83      2.44 o 
   5   5  16      174.12      177.00      5.04 o 
   6   5  16        0.50        0.68      2.45 o 
  -5   6  16       50.74       59.72      4.16 o 
  -4   6  16       77.61       72.21      7.63 o 
  -3   6  16        0.92        0.37      1.00 o 
  -2   6  16       18.85       13.88      1.19 o 
  -1   6  16      259.59      272.79      4.82 o 
   0   6  16        0.96       -0.04      0.73 o 
   1   6  16      109.08      102.30      2.74 o 
   2   6  16       12.23       10.33      1.35 o 
   3   6  16       43.02       40.51      2.24 o 
   4   6  16       45.64       43.07      2.45 o 
   5   6  16       71.57       67.27      4.46 o 
  -4   7  16        0.74        0.30      1.10 o 
  -3   7  16        1.12        5.56      1.74 o 
  -2   7  16        2.97        2.05      1.05 o 
  -1   7  16      163.15      152.42      3.49 o 
   0   7  16      109.68      107.66      4.03 o 
   1   7  16       70.64       70.87      2.90 o 
   2   7  16        3.17        5.58      1.68 o 
   3   7  16      106.77      108.74      3.72 o 
   4   7  16       29.88       25.06      2.38 o 
   5   7  16      270.35      297.16      7.16 o 
  -3   8  16        4.83        7.17      2.08 o 
  -2   8  16       30.90       35.56      3.15 o 
  -1   8  16      133.52      127.01      3.99 o 
   0   8  16       32.39       26.30      1.63 o 
   1   8  16        0.10        1.16      1.36 o 
   2   8  16       11.19       12.75      1.60 o 
   3   8  16      376.81      399.66     12.18 o 
   4   8  16       16.77       15.31      1.86 o 
  -2   9  16       52.78       56.28      4.09 o 
  -1   9  16       67.29       75.74      2.58 o 
   0   9  16       65.32       62.80      2.93 o 
   1   9  16       25.06       21.46      1.99 o 
   2   9  16      369.15      382.04      8.22 o 
   3   9  16      245.57      259.29      6.58 o 
   4   9  16       70.52       63.54      3.72 o 
  -1  10  16        5.96        6.82      1.49 o 
   0  10  16       12.00        9.91      1.62 o 
   1  10  16       76.21       76.03      4.96 o 
   2  10  16       76.34      104.78      4.03 o 
  -1  -6  17       17.72       14.66      2.01 o 
   0  -6  17        1.97        0.18      1.22 o 
   1  -6  17        2.51        2.06      1.29 o 
  -3  -5  17      115.96       93.09      4.04 o 
  -2  -5  17       37.95       43.32      2.78 o 
  -1  -5  17       42.11       31.21      2.65 o 
   0  -5  17       38.66       28.15      3.72 o 
   1  -5  17       30.88       21.26      2.06 o 
   2  -5  17        0.06       -0.13      1.51 o 
  -4  -4  17        0.98       -1.39      1.15 o 
  -3  -4  17        5.96        9.98      1.74 o 
  -2  -4  17        0.81       -0.68      1.13 o 
  -1  -4  17        3.56        3.72      1.56 o 
   0  -4  17       19.92       18.57      2.75 o 
   1  -4  17      205.16      217.46      5.80 o 
   2  -4  17       36.17       53.12      3.89 o 
   3  -4  17      137.30      148.95      6.50 o 
  -4  -3  17       82.81       74.81      3.44 o 
  -3  -3  17       87.69       92.82      3.76 o 
  -2  -3  17        0.43        2.60      1.42 o 
  -1  -3  17       54.77       59.17      2.95 o 
   0  -3  17      148.55      127.38      4.91 o 
   1  -3  17       94.04       83.96      4.69 o 
   2  -3  17       19.59       18.64      2.45 o 
   3  -3  17      128.85      130.99      5.87 o 
   4  -3  17       37.02       36.46      2.43 o 
  -5  -2  17       12.20       15.67      1.59 o 
  -4  -2  17       31.69       39.44      2.49 o 
  -3  -2  17      293.05      299.73      6.98 o 
  -2  -2  17       15.42       14.39      1.67 o 
  -1  -2  17       16.94       24.06      2.00 o 
   0  -2  17       79.55       62.31      4.09 o 
   1  -2  17      333.39      358.63     10.79 o 
   2  -2  17       27.34       16.89      2.41 o 
   3  -2  17       72.69       79.50      4.52 o 
   4  -2  17       50.88       64.42      2.96 o 
  -5  -1  17        6.25        1.64      1.22 o 
  -4  -1  17       29.39       39.64      2.06 o 
  -3  -1  17        0.02       -0.81      0.94 o 
  -2  -1  17       17.90       21.72      1.93 o 
  -1  -1  17        3.65       10.59      2.08 o 
   0  -1  17      317.11      271.86      8.88 o 
   1  -1  17       29.76       23.16      2.58 o 
   2  -1  17       22.25       25.81      2.75 o 
   3  -1  17        4.87        4.89      1.74 o 
   4  -1  17       13.63       15.51      1.74 o 
   5  -1  17        2.09        4.56      1.94 o 
  -5   0  17       74.97       84.70      3.53 o 
  -4   0  17      357.58      354.22      7.81 o 
  -3   0  17        4.02        1.01      1.41 o 
  -2   0  17        9.08        9.08      2.01 o 
  -1   0  17        1.19        0.13      1.27 o 
   0   0  17        8.30       11.19      2.04 o 
   1   0  17        0.14       -0.70      1.37 o 
   2   0  17      261.50      237.64      8.14 o 
   3   0  17       93.14       92.94      4.73 o 
   4   0  17      217.99      240.18      8.21 o 
   5   0  17        0.44        0.64      1.44 o 
  -5   1  17        1.53        3.28      2.01 o 
  -4   1  17       18.28       19.26      1.80 o 
  -3   1  17       96.91       95.95      5.70 o 
  -2   1  17       46.23       37.71      3.12 o 
  -1   1  17      190.27      168.99      6.47 o 
   0   1  17      515.77      535.10     13.94 o 
   1   1  17        0.90        0.84      1.37 o 
   2   1  17       51.31       51.75      3.62 o 
   3   1  17      159.56      145.53      6.13 o 
   4   1  17       35.88       63.52      4.19 o 
   5   1  17       64.67       61.54      4.19 o 
  -5   2  17        9.44       12.13      2.68 o 
  -4   2  17       15.95       18.25      1.78 o 
  -3   2  17        5.15        3.90      1.18 o 
  -2   2  17       79.08       67.20      3.85 o 
  -1   2  17      136.90      116.64      5.23 o 
   0   2  17      230.18      258.35      8.35 o 
   1   2  17      197.15      215.95      7.57 o 
   2   2  17       95.49       94.42      4.83 o 
   3   2  17       76.61       81.31      4.52 o 
   4   2  17      436.84      400.13     11.63 o 
   5   2  17        7.11        1.94      1.68 o 
  -5   3  17      249.62      277.66     10.12 o 
  -4   3  17      134.63      129.88      6.30 o 
  -3   3  17      223.19      231.26      5.60 o 
  -2   3  17       91.94       86.24      3.17 o 
  -1   3  17      166.10      160.48      6.20 o 
   0   3  17        0.37       -1.66      1.11 o 
   1   3  17       70.82       78.46      4.32 o 
   2   3  17        0.00        0.53      0.88 o 
   3   3  17       25.81       20.79      1.72 o 
   4   3  17        0.71        0.97      1.04 o 
   5   3  17       41.34       54.99      5.53 o 
  -5   4  17        0.08        2.75      1.88 o 
  -4   4  17       93.79       87.92      5.20 o 
  -3   4  17       37.62       34.38      4.17 o 
  -2   4  17       10.23       10.80      1.43 o 
  -1   4  17       44.82       45.58      2.36 o 
   0   4  17        0.97        0.83      0.90 o 
   1   4  17      252.77      254.98      4.52 o 
   2   4  17      287.47      278.49      4.89 o 
   3   4  17      251.72      230.75      4.45 o 
   4   4  17       61.06       64.27      4.22 o 
   5   4  17      263.64      294.19      6.82 o 
  -4   5  17       39.68       38.85      3.62 o 
  -3   5  17       62.35       53.40      3.27 o 
  -2   5  17       62.68       61.44      2.96 o 
  -1   5  17        4.31        9.37      1.01 o 
   0   5  17        9.38        7.82      0.98 o 
   1   5  17        4.48        4.91      1.67 o 
   2   5  17       88.52       92.02      2.63 o 
   3   5  17        8.73        8.62      1.78 o 
   4   5  17        7.15        4.50      1.08 o 
   5   5  17       72.26       67.56      3.17 o 
  -4   6  17        0.25        2.21      1.84 o 
  -3   6  17       13.23       18.80      1.76 o 
  -2   6  17      116.44      116.43      5.06 o 
  -1   6  17      318.65      319.76      5.44 o 
   0   6  17       13.38       12.57      1.95 o 
   1   6  17      334.10      331.66      6.93 o 
   2   6  17        1.13       -0.70      0.69 o 
   3   6  17      159.87      159.52      3.75 o 
   4   6  17       11.30       10.69      1.31 o 
   5   6  17      119.00      115.37      5.76 o 
  -3   7  17        0.81        0.13      0.94 o 
  -1   7  17        0.01        0.44      0.65 o 
   0   7  17       66.50       66.70      2.30 o 
   1   7  17       21.20       18.78      1.42 o 
   2   7  17      135.90      158.23      4.73 o 
   3   7  17      106.83      114.18      6.45 o 
   4   7  17        5.33        3.53      1.37 o 
  -3   8  17      356.47      386.35     11.73 o 
  -2   8  17      166.89      194.23      7.44 o 
  -1   8  17       13.01       16.42      1.40 o 
   0   8  17        0.25        1.27      0.90 o 
   1   8  17      114.92      128.41      4.51 o 
   2   8  17       37.04       36.18      2.33 o 
   3   8  17      335.16      310.66      7.16 o 
   4   8  17        0.40        0.79      1.18 o 
  -2   9  17       34.91       32.71      3.28 o 
  -1   9  17       19.55       18.45      1.51 o 
   0   9  17      485.19      528.90      8.36 o 
   1   9  17      131.49      140.87      4.51 o 
   2   9  17       48.96       58.18      3.04 o 
   3   9  17       60.05       70.89      9.22 o 
  -1  -5  18      230.55      227.84      6.39 o 
   0  -5  18       70.99       81.96      3.76 o 
   1  -5  18       60.38       51.09      5.92 o 
  -3  -4  18        1.82        5.05      2.01 o 
  -2  -4  18      103.35      104.26      8.16 o 
  -1  -4  18       31.60       41.32      2.83 o 
   0  -4  18       66.29       85.53      8.41 o 
   1  -4  18        4.51        9.62      2.35 o 
   2  -4  18        0.03       -1.17      1.51 o 
  -3  -3  18       20.71       17.34      2.04 o 
  -2  -3  18       18.24        7.51      1.57 o 
  -1  -3  18      164.49      158.54      4.96 o 
   0  -3  18        9.40        4.64      1.46 o 
   1  -3  18      236.45      273.90      9.45 o 
   2  -3  18       71.44       76.85      4.59 o 
   3  -3  18        2.02        5.16      1.98 o 
  -4  -2  18       23.05       28.64      2.31 o 
  -3  -2  18       23.47       26.10      3.92 o 
  -2  -2  18       49.89       48.29      2.78 o 
  -1  -2  18       22.64       19.39      1.91 o 
   0  -2  18        3.93        8.38      2.04 o 
   1  -2  18       55.44       54.60      4.02 o 
   2  -2  18        0.36       -1.14      1.51 o 
   3  -2  18       71.33       70.69      4.42 o 
   4  -2  18      136.95      138.62      4.49 o 
  -4  -1  18        5.13       10.20      1.41 o 
  -3  -1  18       43.35       34.66      2.34 o 
  -2  -1  18      430.68      422.45     12.30 o 
  -1  -1  18      136.48      150.76      6.40 o 
   0  -1  18       20.58       28.46      3.02 o 
   1  -1  18        2.09        1.88      1.68 o 
   2  -1  18      192.91      203.01      7.54 o 
   3  -1  18      117.46      110.31      5.46 o 
   4  -1  18      193.80      239.94      7.66 o 
  -4   0  18        3.64        6.58      1.53 o 
  -3   0  18        9.04        5.80      1.94 o 
  -2   0  18        3.39        5.66      1.91 o 
  -1   0  18        1.08        1.61      1.58 o 
   0   0  18      101.90       92.17      4.86 o 
   1   0  18        2.26        1.04      1.47 o 
   2   0  18       54.47       56.54      3.92 o 
   3   0  18        2.63        2.75      1.78 o 
   4   0  18      368.07      341.04     10.56 o 
  -4   1  18        1.52        1.82      1.23 o 
  -3   1  18       31.58       33.35      2.33 o 
  -2   1  18       10.70       11.83      2.18 o 
  -1   1  18        0.32        0.03      1.37 o 
   0   1  18      200.34      186.15      7.11 o 
   1   1  18       72.84       58.59      3.89 o 
   2   1  18       18.47       21.65      2.61 o 
   3   1  18       86.04       97.37      5.13 o 
   4   1  18       48.94       45.62      3.79 o 
   5   1  18       27.99       32.28      3.35 o 
  -4   2  18        0.39       -0.01      1.09 o 
  -3   2  18      137.95      136.55      4.29 o 
  -2   2  18       37.23       43.64      3.32 o 
  -1   2  18        0.01        1.04      1.41 o 
   0   2  18        7.09        4.29      1.71 o 
   1   2  18        7.73        5.40      1.78 o 
   2   2  18      373.74      336.11     10.39 o 
   3   2  18       59.53       52.92      3.85 o 
   4   2  18      244.70      259.29      9.02 o 
   5   2  18       81.29       83.19      5.03 o 
  -4   3  18        0.76        0.54      1.74 o 
  -3   3  18        0.45        0.11      1.04 o 
  -2   3  18       18.56       23.29      1.85 o 
  -1   3  18      359.43      334.77     10.02 o 
   0   3  18       64.54       63.28      3.99 o 
   1   3  18       23.54       25.77      2.78 o 
   2   3  18        1.18        2.04      1.71 o 
   3   3  18        2.10        2.75      1.64 o 
   4   3  18       35.70       42.77      3.69 o 
   5   3  18        3.23        2.15      1.88 o 
  -4   4  18        3.09        0.84      1.84 o 
  -3   4  18       25.12       27.39      2.05 o 
  -2   4  18       20.05       25.96      4.06 o 
  -1   4  18      143.81      154.11      4.42 o 
   0   4  18      217.31      222.69      7.88 o 
   1   4  18      177.57      161.18      6.57 o 
   2   4  18        8.50        5.90      1.91 o 
   3   4  18      446.80      506.75     10.96 o 
   4   4  18       78.08       71.84      3.13 o 
   5   4  18      208.81      254.74      6.34 o 
  -4   5  18        1.48        3.32      1.94 o 
  -3   5  18        0.15        0.38      1.02 o 
  -2   5  18       13.82       14.04      1.57 o 
  -1   5  18       22.50       28.02      2.88 o 
   0   5  18      143.80      143.11      4.12 o 
   1   5  18       80.65       88.04      2.56 o 
   2   5  18       31.53       31.46      1.68 o 
   3   5  18       32.94       37.97      1.89 o 
   4   5  18        1.77       -0.19      1.31 o 
  -2   6  18       52.95       53.83      3.75 o 
  -1   6  18       84.72       90.85      2.64 o 
   0   6  18        0.27       -0.31      0.76 o 
   1   6  18      116.61      124.19      3.17 o 
   2   6  18        2.49        2.21      0.88 o 
   3   6  18      218.53      221.38      4.63 o 
   4   6  18       25.08       27.50      1.81 o 
  -3   7  18        3.73        5.36      1.91 o 
  -2   7  18        3.52        3.28      2.20 o 
  -1   7  18       33.93       39.82      1.88 o 
   0   7  18       10.95       15.35      1.94 o 
   1   7  18       72.30       73.53      2.54 o 
   2   7  18       26.59       25.04      1.67 o 
   3   7  18       94.85      123.49      3.44 o 
   4   7  18        0.05       -0.59      1.00 o 
  -2   8  18       61.65       59.79      4.12 o 
  -1   8  18       10.72       10.49      1.28 o 
   0   8  18      145.52      153.38      4.51 o 
   1   8  18      537.61      569.39      8.78 o 
   2   8  18        0.09       -0.95      0.88 o 
   3   8  18        2.62        6.01      1.43 o 
   0   9  18       25.11       28.04      2.04 o 
   1   9  18       52.85       54.21      2.39 o 
  -1  -4  19       33.07       29.25      2.49 o 
   0  -4  19       21.37       36.98      4.49 o 
  -2  -3  19       17.59        9.48      1.78 o 
  -1  -3  19       35.50       46.57      2.88 o 
   0  -3  19       22.98       19.74      2.85 o 
   1  -3  19       48.44       48.37      4.09 o 
   2  -3  19       79.01       80.34      4.86 o 
  -3  -2  19       18.78       11.57      1.84 o 
  -2  -2  19       47.36       52.41      3.02 o 
  -1  -2  19      111.00      133.50      6.47 o 
   0  -2  19       16.02       22.56      2.85 o 
   1  -2  19        1.01        6.03      2.11 o 
   2  -2  19       28.23       27.95      3.08 o 
   3  -2  19       36.78       43.54      3.79 o 
  -3  -1  19       85.86       99.85      5.43 o 
  -2  -1  19        1.78        8.35      2.18 o 
  -1  -1  19        0.20        1.74      1.64 o 
   0  -1  19      219.56      202.24      7.84 o 
   1  -1  19      136.61      140.94      6.37 o 
   2  -1  19      116.14      104.91      5.43 o 
   3  -1  19        4.18        7.21      2.04 o 
  -4   0  19       62.44       58.38      3.20 o 
  -3   0  19       25.34       20.98      2.85 o 
  -2   0  19       11.34       12.33      2.28 o 
  -1   0  19       14.34       14.35      2.41 o 
   0   0  19       19.03       15.55      2.45 o 
   1   0  19       52.13       58.82      4.22 o 
   2   0  19      110.10      113.02      5.63 o 
   3   0  19        0.88        0.90      1.61 o 
   4   0  19        0.43       -1.54      1.68 o 
  -4   1  19        2.56        2.84      1.33 o 
  -3   1  19        1.38        0.86      1.22 o 
  -2   1  19      397.43      393.59     11.66 o 
  -1   1  19       83.21       69.51      4.29 o 
   0   1  19       23.75       21.15      2.71 o 
   1   1  19        0.52        1.58      1.64 o 
   2   1  19      380.75      384.24     11.56 o 
   3   1  19       17.27       18.37      2.71 o 
   4   1  19      241.75      298.71      9.99 o 
  -4   2  19        9.42       15.96      1.89 o 
  -3   2  19        0.71        1.43      1.19 o 
  -2   2  19        7.61        9.42      1.58 o 
  -1   2  19        2.16        2.92      1.68 o 
   0   2  19       65.90       62.95      4.16 o 
   1   2  19       53.09       57.55      4.06 o 
   2   2  19      144.41      137.32      6.30 o 
   3   2  19       43.51       46.29      3.75 o 
   4   2  19       45.61       47.39      4.02 o 
  -4   3  19       75.80       99.14      5.73 o 
  -3   3  19       14.31       14.95      4.22 o 
  -2   3  19      183.45      205.41      9.03 o 
  -1   3  19        9.80        9.82      2.21 o 
   0   3  19       97.54      101.32      5.16 o 
   1   3  19       92.59       97.00      5.13 o 
   2   3  19      296.83      334.50     10.62 o 
   3   3  19       69.46       74.54      4.79 o 
   4   3  19       65.11       81.01      5.03 o 
  -3   4  19        5.07        6.24      1.38 o 
  -2   4  19        6.48        4.96      1.36 o 
  -1   4  19       31.78       31.14      2.98 o 
   0   4  19       11.43       13.11      2.38 o 
   1   4  19      236.77      232.84      8.48 o 
   2   4  19       50.10       49.10      3.85 o 
   3   4  19      172.82      207.51      8.18 o 
   4   4  19       19.61       11.03      2.51 o 
  -3   5  19       79.68       90.87      5.23 o 
  -2   5  19       10.08       16.42      2.31 o 
  -1   5  19       48.70       56.95      3.92 o 
   0   5  19       90.53       80.71      4.73 o 
   1   5  19       52.42       65.39      4.36 o 
   2   5  19       10.24        8.61      2.15 o 
   3   5  19       10.85        9.17      1.56 o 
   4   5  19        2.16        1.06      1.22 o 
  -2   6  19       18.69       14.85      2.38 o 
  -1   6  19       85.09       87.08      4.93 o 
   0   6  19        1.90        2.38      1.78 o 
   1   6  19      161.82      169.85      3.87 o 
   2   6  19        0.11       -0.32      0.86 o 
   3   6  19      200.80      195.23      5.37 o 
  -2   7  19       11.90        7.78      2.04 o 
  -1   7  19       62.34       59.33      2.31 o 
   0   7  19       66.53       71.93      2.52 o 
   1   7  19        2.55        5.52      1.07 o 
   2   7  19      181.58      192.16      8.13 o 
   3   7  19       97.77       99.20      3.09 o 
  -1   8  19      471.33      530.39     10.19 o 
   0   8  19        7.04        8.69      1.61 o 
   1   8  19       58.75       52.89      2.33 o 
   2   8  19       80.48       65.93      2.81 o 
  -2  -2  20      136.51      135.98      6.64 o 
  -1  -2  20       17.46       15.18      2.68 o 
   0  -2  20       20.35       25.44      3.15 o 
   1  -2  20       25.64       30.94      3.32 o 
  -2  -1  20      135.50      135.68      6.54 o 
  -1  -1  20       32.22       35.96      3.49 o 
   0  -1  20       77.25       71.89      4.69 o 
   1  -1  20       29.39       34.72      3.59 o 
   2  -1  20      261.58      265.52      9.45 o 
  -3   0  20        3.11        0.77      1.74 o 
  -2   0  20       12.03        9.55      2.28 o 
  -1   0  20        0.18        2.01      1.88 o 
   0   0  20        9.46        8.75      2.31 o 
   1   0  20        1.64        3.18      1.91 o 
   2   0  20       23.02       32.51      3.39 o 
   3   0  20        6.08        4.49      2.15 o 
  -3   1  20        0.93        0.16      1.26 o 
  -2   1  20       53.73       55.27      4.19 o 
  -1   1  20       13.10       27.55      3.12 o 
   0   1  20      396.73      396.44     12.00 o 
   1   1  20        0.35        1.51      1.64 o 
   2   1  20      253.49      278.43      9.62 o 
   3   1  20        6.99        6.03      2.08 o 
  -3   2  20       27.67       27.84      2.29 o 
  -2   2  20        3.69        2.86      1.36 o 
  -1   2  20        1.45       -2.06      1.37 o 
   0   2  20        4.45        2.82      1.81 o 
   1   2  20       22.20       21.89      2.88 o 
   2   2  20       10.50       12.67      2.51 o 
   3   2  20        7.97        2.65      1.98 o 
  -3   3  20       77.62       88.06      3.69 o 
  -2   3  20        2.70        1.46      1.22 o 
  -1   3  20       94.93       98.64      3.70 o 
   0   3  20       81.04       90.97      5.03 o 
   1   3  20       27.81       30.84      3.32 o 
   2   3  20       38.34       46.39      3.96 o 
   3   3  20        8.18        6.64      2.15 o 
  -3   4  20        8.72       10.55      1.61 o 
  -2   4  20        1.66        1.47      2.73 o 
  -1   4  20        2.82        0.03      1.51 o 
   0   4  20        2.52        5.30      2.08 o 
   1   4  20      104.84      117.18      5.87 o 
   2   4  20       28.60       34.02      3.39 o 
   3   4  20      259.61      280.37      9.92 o 
  -2   5  20        1.40       -1.41      1.47 o 
  -1   5  20      276.63      285.30      9.62 o 
   0   5  20       46.47       47.23      3.82 o 
   1   5  20      152.47      165.91      7.11 o 
   2   5  20       15.02       22.42      3.02 o 
   3   5  20      138.61      134.40      6.67 o 
  -2   6  20        9.91       10.69      2.21 o 
  -1   6  20       92.36       99.71      5.43 o 
   0   6  20        0.55        1.81      1.81 o 
   1   6  20       38.88       36.40      3.59 o 
   2   6  20       96.38      103.17      5.87 o 
   0   7  20       31.33       34.56      3.52 o 
   1   7  20      112.62      114.09      6.03 o 
   0  -1  21       36.38       32.08      3.59 o 
  -1   0  21        1.62        0.94      1.71 o 
   0   0  21       63.57       77.12      4.99 o 
   1   0  21        6.98        9.22      2.38 o 
  -2   1  21       12.28       11.90      2.51 o 
  -1   1  21        9.90        7.84      2.31 o 
   0   1  21       73.12       78.50      4.93 o 
   1   1  21       13.63        6.50      2.15 o 
   2   1  21      101.34      106.42      5.83 o 
  -2   2  21       20.76       21.70      2.13 o 
  -1   2  21        0.34        1.58      1.78 o 
   0   2  21        9.89       11.46      2.41 o 
   1   2  21        0.01        0.34      1.54 o 
   2   2  21      117.60      120.46      6.20 o 
  -2   3  21      150.55      164.31      5.05 o 
  -1   3  21      121.44      109.84      5.76 o 
   0   3  21      100.96      110.94      5.80 o 
   1   3  21      210.18      201.87      8.11 o 
   2   3  21      204.38      221.52      8.61 o 
  -1   4  21       80.57       86.07      5.09 o 
   0   4  21        0.85        4.52      1.94 o 
   1   4  21       34.34       50.54      4.29 o 
   2   4  21       13.39       17.86      2.92 o 
  -1   5  21      118.36      142.21      6.60 o 
   0   5  21        0.13        0.94      1.74 o 
   1   5  21      178.84      194.06      8.01 o 
                                                 
